# Supplementary material for: Evaluation of VP4-VP2 sequencing for molecular typing of human enteroviruses
Source: PLoS One. 2024 Dec 10;19(12):e0311806. doi: 10.1371/journal.pone.0311806 (PMC11630573; doi:10.1371/journal.pone.0311806)
Supplement: S1 Table — (CSV) [file pone.0311806.s002.csv]

	AF499639	EF555645	AF499642	V01149	JX262382	EU840733	JX961708	AF499637	GQ865517	JX393302	AF546702	AF499641	AF499643	KC344833	AF499635	JX514942	EF555644	EF026081	POL3L37	POL2LAN	EF015886	AF499636	AY843299	AF114383	AY302554	AY302539	AF162711	AY302553	X79047	AY302558	AF326751	AF081485	KJ418244	KJ701249	AY302545	AF083069	X80059	AY843297	AF317694	AY302543	AF250874	AY302560	AF029859	AY302544	AY302559	AF241359	CXA9CG	AY302547	AY302549
AF499639
EF555645	92.56
AF499642	89.86	96.62
V01149	87.16	83.1	82.43
JX262382	81.08	79.05	77.7	79.05
EU840733	78.37	76.35	79.05	78.37	93.24
JX961708	77.7	76.35	76.35	76.35	89.86	85.13
AF499637	91.89	91.21	90.54	87.83	81.08	78.37	78.37
GQ865517	77.7	77.02	79.72	77.7	87.16	87.16	89.18	78.37
JX393302	77.7	77.02	78.37	76.35	89.86	87.16	91.89	78.37	95.94
AF546702	79.72	79.72	80.4	77.02	80.4	79.05	78.37	76.35	77.7	78.37
AF499641	79.72	79.05	79.72	79.05	84.45	81.08	79.05	79.72	80.4	79.72	83.1
AF499643	83.1	79.05	79.05	79.05	84.45	81.08	82.43	80.4	81.75	81.08	83.1	91.21
KC344833	82.43	80.4	80.4	80.4	84.45	81.75	81.75	81.75	83.1	81.75	83.78	92.56	91.89
AF499635	83.1	80.4	80.4	80.4	84.45	81.08	81.08	82.43	83.1	81.75	82.43	89.86	91.21	94.59
JX514942	82.43	79.72	79.05	79.72	85.13	81.08	81.75	83.78	82.43	83.78	85.13	89.86	90.54	93.24	90.54
EF555644	89.86	87.83	87.16	79.72	81.75	78.37	79.05	85.81	78.37	78.37	83.1	80.4	81.08	80.4	81.75	81.08
EF026081	89.86	88.51	87.83	81.08	83.78	81.08	79.72	86.48	80.4	79.05	86.48	81.75	82.43	83.78	84.45	81.08	93.24
POL3L37	85.13	83.1	82.43	91.89	78.37	77.02	75.67	86.48	77.02	75.67	77.02	81.08	77.7	80.4	79.72	80.4	80.4	80.4
POL2LAN	86.48	82.43	80.4	95.27	78.37	76.35	75	87.16	75.67	75.67	76.35	78.37	77.7	79.72	78.37	79.72	79.05	79.72	90.54
EF015886	89.86	86.48	87.16	79.05	83.78	81.08	79.72	86.48	80.4	80.4	84.45	82.43	82.43	83.1	82.43	83.78	94.59	93.24	79.72	79.05
AF499636	93.91	91.21	89.86	85.13	81.08	78.37	76.35	93.91	77.02	77.02	78.37	81.08	83.78	83.1	83.78	83.1	88.51	89.18	83.78	85.13	89.86
AY843299	71.62	69.59	68.24	71.62	68.91	68.91	67.56	69.59	66.89	66.89	73.64	68.91	71.62	71.62	69.59	70.94	70.94	70.94	72.29	71.62	70.94	69.59
AF114383	72.29	69.59	70.27	68.24	64.86	66.21	64.18	68.91	66.89	66.89	70.94	66.89	68.24	67.56	67.56	67.56	69.59	70.27	69.59	66.89	70.27	69.59	80.4
AY302554	71.62	70.27	68.91	68.91	65.54	64.86	65.54	70.27	65.54	65.54	72.29	68.24	68.91	68.24	68.91	69.59	68.91	68.91	68.91	67.56	67.56	68.91	79.72	87.16
AY302539	69.59	68.24	66.89	68.24	66.21	64.86	66.21	68.24	67.56	67.56	70.94	66.21	68.24	67.56	68.24	68.91	69.59	69.59	68.91	68.24	67.56	68.24	81.08	87.83	81.75
AF162711	69.59	67.56	68.24	68.91	65.54	67.56	65.54	69.59	67.56	66.89	70.94	66.21	68.24	67.56	66.89	68.24	67.56	68.91	69.59	68.24	68.24	67.56	79.72	87.16	78.37	87.16
AY302553	70.27	68.91	68.91	69.59	65.54	66.21	62.83	70.27	64.86	65.54	68.91	65.54	66.89	66.21	66.89	67.56	68.91	70.27	70.27	68.91	68.91	68.24	79.72	87.83	81.75	89.86	85.81
X79047	70.94	68.24	68.24	66.89	64.86	65.54	63.51	67.56	65.54	65.54	69.59	65.54	68.24	66.21	66.89	66.89	69.59	70.27	67.56	66.21	70.94	68.24	80.4	92.56	85.81	85.81	85.13	90.54
AY302558	70.94	68.91	68.91	69.59	65.54	66.21	63.51	68.91	64.86	64.86	70.27	68.24	68.24	67.56	67.56	67.56	68.91	69.59	69.59	68.91	68.91	68.91	81.75	90.54	85.81	86.48	85.13	87.83	91.21
AF326751	77.7	77.02	76.35	74.32	72.97	72.97	68.91	77.7	70.27	70.27	77.02	73.64	73.64	72.97	72.97	75	79.05	79.05	75	73.64	78.37	77.02	80.4	85.13	81.75	83.1	81.08	85.81	83.78	84.45
AF081485	72.29	70.94	70.94	68.24	64.86	65.54	64.18	70.27	66.21	66.21	69.59	67.56	68.24	69.59	68.91	68.24	69.59	70.94	68.24	67.56	70.94	70.27	80.4	91.89	86.48	86.48	85.13	87.83	93.24	90.54	85.13
KJ418244	77.7	77.02	75	74.32	72.29	71.62	68.91	76.35	68.24	68.24	76.35	72.97	74.32	74.32	71.62	74.32	76.35	77.02	74.32	72.29	75	75.67	82.43	83.78	81.75	82.43	81.75	83.1	81.75	85.13	91.21	82.43
KJ701249	76.35	77.02	76.35	72.29	71.62	71.62	68.24	76.35	69.59	70.27	76.35	72.97	72.29	72.29	72.29	73.64	77.7	78.37	73.64	71.62	77.02	75.67	79.05	85.81	81.08	83.78	81.75	86.48	83.78	84.45	97.97	85.81	91.21
AY302545	70.94	68.24	66.89	68.24	65.54	64.86	62.16	69.59	62.16	62.16	68.91	65.54	67.56	65.54	65.54	66.89	67.56	69.59	69.59	68.24	68.24	70.94	79.05	80.4	81.08	80.4	77.02	81.08	79.72	82.43	80.4	79.72	79.72	79.05
AF083069	71.62	69.59	69.59	68.91	64.86	65.54	65.54	68.91	66.89	66.21	71.62	66.89	68.24	68.24	67.56	68.91	68.24	68.91	68.91	66.89	68.24	68.24	80.4	85.13	94.59	81.75	78.37	81.75	85.13	84.45	81.75	85.81	81.08	81.08	79.72
X80059	71.62	68.91	68.91	67.56	64.18	64.86	63.51	66.89	64.18	64.86	69.59	67.56	68.91	66.89	66.89	66.21	70.94	69.59	67.56	67.56	69.59	68.91	80.4	89.86	85.13	85.13	82.43	85.13	87.83	90.54	83.1	89.18	83.78	84.45	81.75	84.45
AY843297	67.56	67.56	67.56	68.91	64.18	64.86	63.51	66.89	66.89	66.89	68.24	66.21	67.56	65.54	66.21	65.54	64.86	66.89	69.59	68.24	65.54	66.89	81.08	84.45	82.43	83.1	79.72	85.13	84.45	85.81	79.72	83.1	79.05	80.4	81.08	81.75	84.45
AF317694	69.59	65.54	64.86	66.21	65.54	65.54	64.18	66.21	64.18	64.18	68.24	62.83	66.21	64.86	64.86	65.54	66.21	68.24	66.89	65.54	68.91	66.89	79.72	83.78	81.08	81.75	81.08	80.4	85.13	85.81	77.7	84.45	77.7	77.7	80.4	80.4	84.45	83.1
AY302543	73.64	69.59	68.24	68.24	65.54	64.86	64.18	68.91	64.18	64.18	70.94	68.24	68.24	68.91	68.91	68.91	70.27	69.59	68.91	67.56	69.59	70.27	78.37	90.54	85.13	87.83	84.45	85.81	89.18	87.16	82.43	89.18	81.75	83.1	83.78	83.78	87.16	81.75	82.43
AF250874	68.91	68.24	68.24	70.27	66.89	67.56	64.86	68.24	66.89	66.21	71.62	67.56	66.89	68.24	68.24	68.91	68.24	71.62	70.27	69.59	68.91	68.24	79.72	89.18	82.43	88.51	86.48	89.86	89.18	88.51	85.81	88.51	81.75	85.81	81.08	81.75	87.16	85.13	84.45	85.81
AY302560	70.27	68.24	66.89	69.59	66.89	65.54	64.86	70.27	65.54	65.54	69.59	66.21	67.56	68.24	68.91	68.91	67.56	69.59	70.27	68.91	67.56	68.91	79.05	85.81	79.72	93.24	85.81	90.54	86.48	87.16	82.43	87.16	81.75	82.43	81.08	78.37	83.1	83.1	81.75	85.81	89.86
AF029859	69.59	68.24	68.24	70.27	67.56	68.24	66.21	68.91	66.21	66.89	70.27	66.89	67.56	69.59	68.24	68.24	68.24	70.94	70.94	69.59	69.59	68.91	81.08	87.16	81.75	87.83	87.16	89.86	88.51	88.51	83.1	88.51	81.75	84.45	79.72	81.08	87.16	85.81	87.16	84.45	93.24	89.86
AY302544	72.29	70.94	69.59	69.59	65.54	64.86	64.86	68.91	64.86	64.86	70.94	66.89	69.59	68.91	68.24	68.91	70.27	69.59	68.91	68.91	68.24	70.27	79.72	92.56	86.48	88.51	84.45	86.48	91.21	89.86	82.43	91.21	81.75	83.78	81.08	85.13	91.21	82.43	84.45	92.56	87.83	85.81	87.16
AY302559	72.29	68.91	68.91	70.94	66.89	67.56	65.54	68.24	66.21	66.21	69.59	67.56	69.59	68.91	68.24	69.59	69.59	68.91	71.62	69.59	69.59	68.91	82.43	92.56	86.48	87.16	85.13	86.48	91.89	91.89	83.1	91.21	83.78	83.1	81.75	87.16	91.21	85.81	87.16	91.21	89.86	86.48	88.51	93.24
AF241359	73.64	71.62	69.59	70.94	66.21	65.54	66.21	69.59	66.89	66.89	72.29	68.91	70.27	68.91	68.24	68.91	70.94	71.62	71.62	69.59	69.59	69.59	80.4	86.48	81.75	88.51	85.81	88.51	87.83	89.18	83.78	87.83	85.13	83.78	79.72	81.08	87.16	84.45	83.1	85.13	86.48	89.86	88.51	85.81	86.48
CXA9CG	70.94	68.91	69.59	70.94	66.89	68.24	65.54	69.59	65.54	65.54	70.94	66.89	68.91	68.91	68.24	68.24	69.59	70.27	72.29	69.59	68.91	68.91	81.75	88.51	82.43	85.81	87.83	90.54	90.54	88.51	83.78	87.16	84.45	83.78	81.08	83.1	85.81	85.13	83.78	86.48	89.18	87.83	91.89	87.16	88.51	87.83
AY302547	71.62	69.59	69.59	70.94	66.89	67.56	66.21	70.27	66.89	66.89	70.27	66.21	68.24	67.56	66.89	68.91	69.59	69.59	72.97	69.59	69.59	68.24	79.72	89.86	81.75	86.48	89.18	89.18	87.16	86.48	83.1	85.13	84.45	83.1	79.05	79.72	85.81	82.43	81.75	86.48	87.83	86.48	88.51	86.48	87.83	87.16	91.21
AY302549	72.29	69.59	69.59	71.62	66.89	67.56	66.21	70.27	67.56	67.56	70.94	66.21	68.91	67.56	66.89	68.91	70.27	70.27	73.64	69.59	70.27	69.59	81.75	89.86	82.43	88.51	87.83	89.86	87.83	87.83	83.1	85.81	86.48	83.1	81.08	83.1	88.51	85.81	83.78	85.81	87.83	88.51	89.86	87.83	90.54	90.54	91.21	93.24
AY302555	73.64	71.62	71.62	70.27	68.24	68.91	66.21	72.29	66.89	66.89	70.94	68.91	70.94	71.62	70.94	70.27	70.27	72.29	70.27	68.91	72.29	72.97	80.4	89.18	82.43	85.81	86.48	88.51	91.21	89.86	85.13	93.24	83.78	85.13	81.75	83.78	89.18	83.1	84.45	88.51	87.83	89.18	89.18	89.86	89.86	90.54	89.86	87.16	89.18
AY843301	70.27	68.91	68.24	68.24	68.91	68.91	63.51	68.24	62.83	63.51	72.29	67.56	68.91	66.89	66.89	66.21	68.91	70.94	68.91	66.89	69.59	68.91	77.7	81.75	78.37	85.81	83.78	86.48	83.78	85.13	84.45	82.43	83.78	85.13	78.37	79.72	83.78	82.43	82.43	82.43	86.48	86.48	87.83	81.75	83.78	87.16	85.81	83.78	86.48
AY302541	69.59	66.89	66.89	66.21	63.51	64.18	62.83	65.54	62.83	62.83	70.94	65.54	68.91	65.54	64.86	66.21	67.56	68.24	66.21	66.21	68.91	68.24	79.05	83.78	80.4	81.08	80.4	82.43	84.45	85.13	80.4	83.1	80.4	79.72	87.16	80.4	87.83	83.78	83.78	83.1	83.78	81.08	83.1	84.45	85.81	85.13	84.45	83.1	85.81
AY843308	70.94	68.91	68.91	68.24	65.54	66.21	63.51	68.24	63.51	64.18	68.91	67.56	69.59	67.56	67.56	66.21	68.91	70.27	68.24	68.24	69.59	69.59	80.4	89.18	81.08	86.48	84.45	91.21	90.54	91.21	83.78	88.51	82.43	84.45	81.75	79.72	91.21	85.81	83.1	87.16	89.86	88.51	89.86	89.86	89.18	87.83	90.54	89.18	88.51
AY843303	70.27	68.24	68.91	68.24	64.18	65.54	62.16	68.91	64.18	64.18	68.91	65.54	67.56	66.89	67.56	66.89	68.24	69.59	69.59	67.56	68.91	68.91	79.05	88.51	81.75	87.83	85.81	93.91	89.18	87.16	83.78	86.48	81.75	83.78	82.43	81.75	83.78	84.45	80.4	87.83	87.83	88.51	88.51	85.13	86.48	88.51	91.89	89.18	89.86
AY843298	71.62	68.24	66.89	70.27	66.21	65.54	62.83	68.24	62.83	62.83	68.24	65.54	66.21	64.18	64.18	66.89	69.59	68.91	70.27	68.24	68.24	68.24	81.08	84.45	83.1	84.45	80.4	84.45	83.78	86.48	81.08	82.43	84.45	81.08	85.81	81.75	85.81	83.1	83.1	86.48	83.1	83.1	82.43	84.45	86.48	85.13	85.13	83.78	86.48
AY302552	72.97	69.59	69.59	70.27	66.89	67.56	66.21	70.27	67.56	67.56	72.29	67.56	68.91	68.91	68.91	70.94	70.27	70.94	70.94	68.91	70.94	69.59	80.4	89.86	81.75	89.86	89.86	89.86	88.51	88.51	85.13	88.51	84.45	85.81	81.08	82.43	88.51	84.45	84.45	89.18	91.89	90.54	90.54	88.51	90.54	91.21	89.18	89.86	92.56
AY302556	72.29	70.27	69.59	68.24	66.21	66.89	65.54	70.27	66.89	66.89	70.94	66.21	68.91	66.21	66.89	68.24	71.62	70.94	68.91	68.24	70.94	70.27	77.7	89.18	81.08	89.18	86.48	89.86	88.51	87.83	85.81	86.48	83.1	85.81	80.4	79.72	86.48	83.1	81.08	86.48	89.86	88.51	86.48	87.83	86.48	87.83	88.51	88.51	89.86
CXA1G	71.62	68.91	68.91	68.24	64.86	65.54	63.51	68.91	64.86	65.54	69.59	66.21	67.56	66.89	66.89	68.24	70.94	70.27	68.24	68.24	70.94	68.91	80.4	93.24	85.13	87.83	85.13	89.18	92.56	91.89	85.81	92.56	82.43	86.48	80.4	84.45	91.21	82.43	84.45	90.54	89.86	86.48	88.51	93.24	94.59	87.16	87.16	87.83	89.18
AY302546	70.94	69.59	70.27	69.59	66.89	68.24	64.86	70.94	65.54	65.54	70.94	66.89	66.89	67.56	67.56	68.91	70.94	71.62	70.27	70.27	70.27	69.59	81.08	89.86	83.1	89.18	88.51	92.56	89.86	91.21	87.16	89.18	85.81	87.16	83.1	82.43	88.51	85.81	83.78	87.83	91.89	90.54	89.86	88.51	91.21	88.51	91.89	89.86	92.56
CXAB3CG	70.94	69.59	69.59	68.91	66.21	66.89	62.83	69.59	64.86	64.86	70.94	66.89	66.89	67.56	67.56	66.89	70.94	72.29	68.91	68.91	70.94	69.59	79.05	91.89	85.13	87.83	85.81	91.89	93.24	91.89	86.48	90.54	83.1	85.81	81.08	83.1	89.18	85.13	85.13	87.16	93.24	89.18	91.21	89.86	89.86	89.18	90.54	89.86	89.86
AY208120	70.27	70.27	68.24	69.59	66.21	64.86	67.56	68.24	66.21	65.54	68.24	66.89	68.24	68.91	68.24	66.89	66.89	68.91	69.59	68.91	66.21	68.24	81.75	87.83	87.16	85.81	83.78	82.43	87.83	89.18	79.05	89.18	81.08	79.72	79.05	87.16	85.81	87.16	85.13	87.16	85.13	85.13	87.83	89.18	91.89	86.48	87.16	83.78	86.48
AY302540	68.91	68.24	66.89	67.56	64.86	64.18	62.16	67.56	63.51	62.83	69.59	66.21	65.54	66.89	66.89	66.89	66.89	70.94	67.56	66.21	67.56	68.24	79.72	87.83	85.13	87.83	81.75	86.48	87.16	87.83	80.4	87.16	81.75	81.08	81.75	85.13	85.81	83.1	82.43	87.16	87.16	86.48	85.81	87.83	87.16	85.13	84.45	84.45	85.81
KM273013	69.59	68.91	68.24	68.24	64.18	63.51	62.83	68.91	64.86	64.18	68.24	66.21	66.89	68.91	68.91	68.24	66.21	69.59	69.59	67.56	66.21	69.59	77.7	82.43	81.08	86.48	83.1	85.81	83.78	83.1	79.05	83.78	79.05	79.72	81.75	79.72	81.75	83.1	82.43	85.13	86.48	87.16	87.16	85.13	84.45	85.13	85.13	83.78	85.81
AY302551	72.97	70.94	69.59	65.54	64.86	64.18	62.83	68.91	62.16	62.16	70.27	67.56	68.24	68.91	67.56	67.56	70.27	71.62	66.21	64.18	70.94	71.62	80.4	83.78	79.05	81.75	80.4	81.08	83.78	82.43	79.72	85.13	80.4	80.4	80.4	78.37	85.81	81.08	83.78	85.81	83.78	82.43	85.13	85.81	83.78	85.81	84.45	82.43	84.45
AY556057	70.27	67.56	66.21	67.56	64.86	64.18	65.54	66.89	65.54	66.21	71.62	66.21	69.59	68.91	68.91	68.91	67.56	69.59	66.21	67.56	68.24	68.24	79.72	86.48	83.1	84.45	81.75	81.75	84.45	84.45	80.4	87.16	79.72	81.08	81.08	81.75	84.45	80.4	83.1	85.13	85.13	83.1	83.1	85.81	86.48	83.1	79.72	81.08	81.08
DQ902713	70.94	69.59	68.91	67.56	64.86	64.86	65.54	66.89	64.18	64.18	72.29	66.21	68.91	67.56	66.89	66.21	69.59	70.94	66.89	66.21	70.27	68.24	79.72	87.83	81.08	86.48	85.81	86.48	87.83	87.83	82.43	85.81	81.75	83.78	81.08	81.75	87.16	83.1	83.78	87.16	85.81	84.45	85.81	87.83	88.51	86.48	85.81	86.48	87.16
AY843306	69.59	68.24	66.21	68.91	68.24	66.89	66.21	68.91	66.21	66.21	67.56	66.89	66.21	66.89	67.56	67.56	68.91	70.27	68.91	68.91	67.56	68.91	79.05	83.1	79.05	87.16	81.08	83.1	82.43	83.1	81.75	83.78	79.72	82.43	82.43	78.37	83.1	80.4	81.08	85.13	84.45	84.45	83.78	83.78	82.43	83.1	83.78	82.43	83.1
AF039205	70.94	70.27	68.91	69.59	66.21	65.54	63.51	70.94	65.54	64.86	70.94	66.89	66.89	67.56	67.56	68.24	69.59	72.29	70.27	68.24	68.24	70.27	79.05	88.51	85.13	89.86	87.83	89.86	88.51	87.83	83.78	86.48	85.13	84.45	82.43	83.78	83.78	83.78	79.72	87.83	89.86	89.18	87.83	87.83	85.81	87.83	89.86	89.18	89.86
AY302557	72.97	71.62	70.94	70.94	67.56	66.89	65.54	72.29	66.89	66.21	71.62	68.91	68.91	69.59	69.59	69.59	72.29	72.97	71.62	70.94	70.27	71.62	79.72	89.86	85.13	90.54	86.48	91.21	89.18	89.18	87.16	89.18	85.13	87.16	82.43	81.75	88.51	83.78	81.08	89.86	91.21	90.54	88.51	89.86	88.51	89.86	89.18	90.54	89.18
KF990476	69.59	68.91	66.89	68.24	66.21	65.54	64.86	68.91	64.18	64.18	66.89	66.21	67.56	66.89	66.21	66.21	66.21	68.24	69.59	67.56	66.89	68.91	81.08	84.45	84.45	83.78	79.05	83.1	83.1	86.48	81.08	83.1	83.1	81.08	81.75	83.1	87.16	88.51	84.45	83.78	84.45	83.1	85.13	84.45	86.48	84.45	84.45	84.45	85.81
AY843307	68.91	68.24	66.21	66.89	64.86	64.18	64.18	67.56	64.18	63.51	69.59	64.86	66.89	67.56	66.21	68.24	66.89	68.91	68.24	65.54	66.89	67.56	81.08	87.16	81.08	86.48	83.1	84.45	85.81	85.13	80.4	86.48	81.75	81.08	82.43	81.08	87.16	81.08	83.78	86.48	87.16	85.13	85.81	89.18	87.16	85.13	84.45	83.78	86.48
AB426609	70.27	68.91	68.91	70.27	66.21	66.89	63.51	70.94	64.18	64.18	68.91	65.54	67.56	68.24	67.56	68.91	68.91	70.27	70.94	69.59	69.59	69.59	80.4	85.81	81.08	89.18	87.16	92.56	86.48	85.81	85.13	87.83	83.78	85.13	81.08	81.75	85.81	83.78	82.43	86.48	90.54	89.18	91.89	86.48	87.83	89.18	90.54	90.54	91.89
AY843305	70.27	68.24	65.54	68.91	65.54	64.18	66.21	66.89	66.89	66.89	70.94	66.21	68.24	69.59	68.91	68.24	69.59	69.59	68.91	68.91	68.91	68.24	86.48	83.1	79.72	87.16	81.75	83.1	83.78	84.45	79.72	84.45	79.72	80.4	79.72	79.72	83.1	83.78	83.78	83.1	81.75	85.13	84.45	83.78	83.78	87.83	83.1	81.08	83.1
AY302550	69.59	68.91	67.56	70.27	66.89	66.21	66.21	69.59	66.21	65.54	68.24	66.89	68.24	68.24	68.24	68.24	66.89	70.27	71.62	68.91	66.89	68.91	81.75	83.78	84.45	85.81	81.75	85.81	84.45	84.45	81.08	84.45	83.1	81.75	82.43	85.13	86.48	89.86	83.1	86.48	85.81	84.45	85.81	85.81	88.51	85.13	86.48	85.13	88.51
X84981	72.29	69.59	68.91	70.27	66.21	66.21	66.21	69.59	66.21	66.89	70.94	66.21	66.89	66.89	66.89	68.91	70.94	70.94	70.94	68.91	69.59	68.91	81.08	89.18	83.1	87.16	84.45	85.81	87.16	85.13	83.78	87.83	84.45	84.45	80.4	83.78	85.13	82.43	81.75	87.16	85.81	84.45	86.48	86.48	87.83	87.16	89.18	87.83	86.48
AY302548	72.97	70.94	69.59	70.94	67.56	66.89	65.54	70.94	66.21	66.21	72.29	69.59	70.94	70.27	70.27	70.27	70.27	72.97	70.27	68.91	71.62	72.97	77.7	85.81	81.75	85.81	81.75	87.16	89.18	89.18	83.1	87.83	83.1	83.1	82.43	81.08	85.81	83.78	83.1	85.81	85.81	87.83	87.83	87.83	84.45	90.54	87.16	83.78	87.16
AB426608	70.27	68.24	66.89	70.94	68.91	68.24	65.54	69.59	66.21	66.21	70.94	68.91	68.24	68.91	68.91	70.94	68.24	70.27	71.62	69.59	68.24	69.59	83.78	89.18	81.75	89.86	87.16	87.83	86.48	87.83	84.45	86.48	85.13	84.45	85.13	81.08	84.45	85.13	83.78	89.18	88.51	89.18	85.81	86.48	89.18	86.48	87.16	87.83	87.16
X05690	70.94	69.59	69.59	68.91	66.21	66.89	66.89	70.27	66.89	66.89	70.27	66.21	67.56	68.24	67.56	68.24	68.91	70.27	69.59	68.24	69.59	68.91	79.72	88.51	83.1	87.83	90.54	89.86	89.86	89.18	83.78	89.86	85.13	84.45	80.4	82.43	86.48	83.78	84.45	87.16	89.18	89.18	91.89	87.83	87.83	89.86	93.24	91.21	91.89
AY843300	70.27	68.91	67.56	72.29	68.91	68.24	66.89	69.59	65.54	66.21	72.29	68.24	68.24	69.59	68.91	69.59	68.24	70.94	72.29	70.27	68.24	68.91	82.43	91.89	84.45	88.51	86.48	87.16	89.18	91.89	83.1	88.51	85.13	83.78	81.75	82.43	88.51	84.45	84.45	88.51	90.54	88.51	89.86	91.89	91.89	85.81	89.18	89.18	88.51
AJ493062	69.59	68.24	68.24	67.56	64.86	65.54	64.86	67.56	66.89	66.89	68.24	66.21	67.56	67.56	66.89	68.91	66.21	67.56	68.91	66.89	67.56	67.56	79.72	85.81	84.45	85.13	83.1	83.1	84.45	85.81	81.08	83.78	81.75	81.75	81.75	83.78	86.48	85.81	83.1	85.81	85.13	82.43	86.48	85.13	87.16	83.78	86.48	86.48	86.48
AY302542	73.64	71.62	70.27	69.59	66.89	66.21	66.89	70.27	65.54	65.54	72.97	69.59	70.94	70.94	70.27	70.27	72.29	72.29	70.27	68.24	70.94	70.27	81.75	85.13	91.89	82.43	79.72	81.75	85.13	83.78	83.78	86.48	83.78	83.1	81.75	91.89	85.81	81.08	80.4	87.83	81.75	80.4	81.75	86.48	88.51	83.78	84.45	81.75	85.13
DQ902712	69.59	68.24	66.89	68.91	64.86	64.18	64.86	65.54	63.51	63.51	70.94	67.56	68.91	68.24	66.89	66.89	68.91	69.59	68.24	68.24	68.24	67.56	83.1	86.48	83.1	85.81	82.43	81.75	85.81	89.18	81.08	85.81	83.1	82.43	81.75	82.43	91.89	83.1	85.13	85.81	85.81	82.43	86.48	88.51	89.18	85.81	83.1	83.78	85.13
AY843304	71.62	68.91	68.91	69.59	66.21	66.89	66.21	70.94	68.24	68.24	68.24	65.54	68.24	68.91	68.24	70.94	67.56	67.56	70.94	68.24	68.91	68.91	82.43	84.45	85.13	83.78	83.78	85.13	84.45	85.81	81.75	85.13	85.13	81.75	81.08	85.81	85.81	85.81	85.13	84.45	82.43	83.1	85.13	83.78	87.16	86.48	87.16	85.81	89.18
AY556070	70.94	69.59	68.91	68.24	66.21	66.21	63.51	69.59	64.86	65.54	69.59	66.21	66.89	66.89	67.56	66.21	70.94	72.29	68.91	68.24	70.94	69.59	77.7	90.54	83.1	87.83	85.13	91.89	93.24	90.54	86.48	91.21	81.08	87.16	79.05	81.75	87.16	82.43	83.78	87.16	89.86	89.18	91.21	89.18	89.18	89.18	89.18	86.48	88.51
KF312882	72.29	69.59	69.59	68.91	66.89	67.56	64.18	68.91	64.86	64.86	70.27	66.89	68.91	68.24	67.56	68.24	70.27	70.27	69.59	68.91	70.94	69.59	83.1	91.21	85.13	87.83	86.48	87.83	92.56	90.54	83.78	91.21	83.1	83.78	80.4	85.13	89.18	81.08	84.45	89.86	89.86	87.16	89.18	91.89	92.56	87.16	89.18	89.86	89.18
FJ445162	68.24	68.24	68.91	62.16	66.21	66.21	65.54	68.24	66.21	66.21	70.94	70.94	74.32	70.27	70.94	70.94	67.56	68.91	62.83	61.48	69.59	70.94	61.48	60.81	59.45	60.13	59.45	59.45	60.13	60.13	65.54	61.48	64.18	65.54	61.48	60.13	61.48	60.81	60.81	60.81	60.81	58.78	60.81	60.13	59.45	60.13	60.81	60.81	61.48
FJ445124	69.59	68.91	68.24	63.51	66.21	64.86	66.89	68.91	65.54	65.54	70.27	72.29	73.64	70.94	72.97	71.62	67.56	68.24	64.86	62.16	68.24	69.59	62.16	60.81	61.48	61.48	60.13	60.13	60.81	60.81	64.18	62.16	64.18	64.18	62.83	60.13	62.16	60.81	61.48	61.48	60.81	61.48	60.81	60.81	60.13	62.16	60.81	60.13	62.16
FJ445174	70.27	69.59	68.91	64.86	67.56	66.21	66.21	70.27	64.86	65.54	69.59	74.32	75	72.29	74.32	71.62	68.91	70.27	64.86	62.83	69.59	71.62	62.16	60.81	60.81	60.81	59.45	60.81	60.81	61.48	65.54	62.16	64.86	66.21	63.51	59.45	62.83	60.81	60.81	61.48	61.48	61.48	62.83	60.81	60.13	62.16	61.48	59.45	60.81
FJ445112	71.62	70.27	69.59	65.54	67.56	66.21	66.89	70.94	64.86	64.86	69.59	73.64	75	72.97	74.32	71.62	68.24	70.27	65.54	63.51	69.59	72.29	61.48	61.48	60.13	60.81	59.45	60.13	60.81	61.48	65.54	62.16	64.86	65.54	62.16	60.13	61.48	59.45	60.13	62.83	61.48	61.48	62.83	60.81	60.13	62.16	62.16	59.45	61.48
FJ445130	70.94	69.59	68.91	64.18	66.89	65.54	65.54	70.27	64.86	64.86	70.27	72.97	75.67	71.62	73.64	70.94	68.24	69.59	64.86	63.51	69.59	73.64	61.48	60.81	59.45	60.81	59.45	59.45	60.13	60.81	64.86	61.48	64.18	64.86	63.51	58.78	61.48	60.81	60.13	62.83	60.81	60.81	61.48	60.81	59.45	61.48	60.81	58.78	60.81
DQ473488	68.91	70.27	69.59	62.83	66.89	66.21	66.89	68.91	64.86	64.86	72.29	70.27	72.97	69.59	70.94	70.27	69.59	71.62	63.51	61.48	70.27	68.91	63.51	62.83	62.83	64.18	62.83	62.83	64.18	62.16	67.56	64.18	67.56	68.91	62.16	62.16	63.51	60.13	63.51	64.18	63.51	63.51	64.18	64.18	62.83	64.86	63.51	62.16	64.18
FJ445137	70.94	70.94	70.27	64.86	67.56	66.89	66.89	70.27	64.86	64.86	71.62	73.64	75	72.29	73.64	71.62	71.62	72.97	64.86	64.18	71.62	72.97	62.83	60.81	62.16	62.16	60.81	62.16	61.48	62.16	70.27	62.83	66.89	68.91	65.54	61.48	62.83	60.13	60.81	64.18	64.18	62.83	63.51	61.48	61.48	63.51	62.83	60.13	62.16
FJ445188	70.94	70.94	70.27	64.86	67.56	66.89	66.89	70.27	64.86	64.86	71.62	73.64	75	72.29	73.64	71.62	71.62	72.97	64.86	64.18	71.62	72.97	62.83	60.81	62.16	62.16	60.81	62.16	61.48	62.16	70.27	62.83	66.89	68.91	65.54	61.48	62.83	60.13	60.81	64.18	64.18	62.83	63.51	61.48	61.48	63.51	62.83	60.13	62.16
FJ445151	69.59	70.27	69.59	63.51	66.21	65.54	66.89	68.24	64.86	64.86	70.94	71.62	74.32	69.59	70.94	70.27	71.62	71.62	63.51	62.16	70.27	70.27	62.83	62.16	62.16	64.18	61.48	62.16	62.83	62.16	67.56	62.83	67.56	68.24	62.83	61.48	64.18	60.81	61.48	62.83	62.83	62.16	63.51	62.83	62.16	65.54	62.83	61.48	63.51
DQ473489	68.91	69.59	68.91	62.83	66.21	65.54	66.89	67.56	65.54	66.21	70.27	70.94	74.32	68.91	70.27	69.59	70.27	70.94	62.83	61.48	69.59	70.27	62.16	62.16	62.16	63.51	61.48	62.16	62.16	61.48	66.89	62.16	66.89	68.24	62.16	61.48	64.18	61.48	60.81	62.16	62.16	61.48	63.51	62.83	61.48	64.18	62.16	60.81	63.51
EF173420	69.59	70.27	69.59	63.51	66.21	65.54	66.89	68.24	64.86	64.86	70.94	72.29	74.32	69.59	71.62	70.27	71.62	71.62	63.51	62.16	70.27	70.27	62.83	62.16	64.18	63.51	61.48	62.16	62.83	62.16	67.56	63.51	67.56	68.24	62.83	62.16	65.54	60.81	61.48	62.83	62.83	62.16	62.83	62.83	62.16	64.86	62.83	61.48	63.51
FJ445168	69.59	70.94	70.27	65.54	66.89	66.21	66.21	69.59	64.18	64.18	70.94	72.29	73.64	70.27	71.62	69.59	70.27	72.29	64.86	64.18	69.59	70.94	61.48	60.81	62.16	62.16	60.13	62.83	61.48	62.83	68.24	63.51	66.89	68.24	62.83	60.81	63.51	60.81	60.13	61.48	63.51	62.83	62.83	61.48	60.81	64.18	62.83	60.81	62.16
FJ445153	67.56	66.89	67.56	62.83	64.86	65.54	63.51	66.89	63.51	63.51	70.27	69.59	70.27	67.56	68.24	68.91	67.56	69.59	64.86	61.48	67.56	67.56	62.16	60.13	60.13	60.13	58.78	61.48	60.81	60.81	67.56	60.81	64.86	66.89	63.51	60.13	60.81	60.81	60.81	59.45	63.51	60.81	62.16	59.45	60.81	62.83	62.16	60.13	62.83
FJ445164	65.54	67.56	68.24	62.16	65.54	66.21	64.18	66.89	63.51	63.51	69.59	69.59	70.94	68.24	68.91	68.24	66.89	69.59	62.83	61.48	67.56	68.24	60.13	58.78	59.45	59.45	58.78	60.13	60.13	60.13	65.54	60.81	64.18	65.54	60.81	59.45	61.48	59.45	58.78	58.78	62.16	59.45	62.83	60.13	59.45	60.81	61.48	59.45	61.48
HRV	65.54	67.56	68.24	62.83	64.18	64.86	64.18	66.21	62.83	62.83	70.94	69.59	70.27	68.24	68.24	67.56	66.89	68.91	63.51	61.48	66.89	67.56	62.16	58.78	59.45	59.45	58.78	60.13	59.45	60.13	65.54	60.13	64.18	66.21	62.16	60.13	61.48	60.13	58.78	58.78	62.16	59.45	62.83	60.13	59.45	60.81	62.16	59.45	61.48
DQ473485	66.21	67.56	68.24	62.16	64.86	64.86	63.51	66.89	62.83	63.51	71.62	70.27	70.94	68.91	69.59	68.24	66.89	70.27	62.83	61.48	68.24	68.24	60.13	58.78	59.45	59.45	59.45	60.81	60.13	60.13	65.54	60.81	64.18	66.21	61.48	59.45	62.16	58.78	60.13	61.48	62.16	60.13	63.51	59.45	59.45	60.81	61.48	59.45	61.48
EF173423	66.89	68.91	69.59	62.16	64.18	64.86	64.86	66.89	64.86	64.86	70.94	69.59	72.97	68.24	68.91	69.59	68.24	69.59	62.83	61.48	68.24	68.91	61.48	60.81	60.81	61.48	60.81	60.13	60.81	60.13	65.54	61.48	64.86	65.54	60.81	60.81	62.83	60.13	60.13	60.13	62.16	59.45	62.83	62.16	60.81	62.16	61.48	60.81	63.51
JN614996	66.89	67.56	68.24	62.16	64.18	64.86	64.86	66.21	64.86	65.54	70.27	69.59	71.62	67.56	68.24	69.59	68.24	68.91	62.83	61.48	68.24	67.56	61.48	60.81	61.48	61.48	60.13	61.48	61.48	60.13	66.89	61.48	64.86	67.56	62.16	61.48	63.51	60.13	60.13	60.81	63.51	60.13	63.51	60.81	61.48	62.83	61.48	60.81	62.83
DQ473486	66.89	67.56	68.24	62.16	64.18	64.86	64.86	66.21	65.54	65.54	70.27	69.59	72.29	67.56	68.24	68.91	68.24	68.91	62.83	61.48	68.24	68.24	61.48	61.48	61.48	62.16	60.81	60.81	61.48	60.13	66.21	61.48	64.86	66.21	61.48	61.48	62.83	60.81	60.13	60.13	62.83	60.81	62.83	61.48	60.81	62.83	61.48	60.81	63.51
DQ473487	66.21	66.89	67.56	62.16	64.18	64.86	63.51	66.89	63.51	63.51	68.91	70.27	70.94	68.24	69.59	68.24	67.56	68.91	63.51	61.48	67.56	68.24	60.81	60.81	61.48	60.13	59.45	60.81	60.81	60.81	66.21	61.48	64.86	66.21	62.83	60.81	62.16	60.13	59.45	60.13	62.83	60.81	62.83	59.45	60.13	61.48	62.16	60.13	62.16
FJ445155	64.86	66.21	67.56	62.83	63.51	64.18	63.51	66.21	62.83	62.83	70.27	68.91	68.91	66.89	67.56	67.56	66.21	68.24	62.83	60.81	66.21	66.21	60.81	58.78	58.78	59.45	58.1	59.45	58.78	59.45	66.21	59.45	63.51	65.54	61.48	58.78	60.13	59.45	58.78	58.78	62.83	59.45	61.48	58.78	59.45	60.13	60.81	58.78	60.81
FJ445161	65.54	66.89	67.56	61.48	64.18	64.86	62.83	66.21	62.16	62.16	69.59	70.27	69.59	68.24	68.91	68.24	66.89	68.24	62.83	60.13	66.89	67.56	60.81	58.1	58.78	58.78	59.45	59.45	58.78	59.45	65.54	60.13	63.51	65.54	61.48	58.78	60.13	59.45	58.78	60.81	62.16	58.78	61.48	59.45	59.45	60.13	60.81	58.78	60.81
FJ445169	66.89	66.89	67.56	62.16	64.86	65.54	63.51	66.89	63.51	64.18	70.27	70.27	70.94	68.24	68.91	68.24	67.56	68.91	63.51	60.81	68.24	68.91	61.48	59.45	59.45	60.13	60.13	60.81	59.45	60.13	65.54	60.81	64.18	66.21	62.16	59.45	61.48	60.81	60.13	60.81	62.16	60.13	63.51	60.13	59.45	60.81	61.48	59.45	62.16
JX074053	66.89	68.91	69.59	62.83	64.86	65.54	64.18	66.89	63.51	63.51	70.27	71.62	71.62	68.91	70.27	68.24	68.91	70.94	62.83	62.16	68.24	68.91	60.81	60.13	61.48	60.13	59.45	60.81	61.48	62.16	66.89	62.16	65.54	66.21	61.48	60.13	63.51	59.45	58.78	60.13	62.83	60.13	62.16	60.13	60.13	62.16	62.16	59.45	61.48
HQ123444	67.56	68.24	68.91	62.16	64.86	65.54	64.18	67.56	64.18	64.86	68.91	70.94	71.62	69.59	70.27	69.59	68.24	70.27	62.83	60.81	68.91	68.91	60.81	60.81	60.81	60.81	60.13	62.16	62.16	62.16	67.56	62.83	65.54	68.24	62.83	60.81	62.16	60.81	59.45	61.48	63.51	61.48	64.18	60.13	60.81	62.83	62.16	59.45	61.48
JF781500	68.24	68.91	68.91	62.83	65.54	65.54	64.86	67.56	64.18	64.18	69.59	70.94	71.62	68.91	70.27	68.91	68.91	70.94	63.51	61.48	68.91	68.91	60.81	62.16	60.13	61.48	59.45	61.48	61.48	61.48	68.91	62.16	64.86	68.24	62.16	60.13	61.48	60.13	59.45	60.81	64.18	61.48	62.16	60.13	60.81	62.83	62.16	59.45	62.16
DQ473490	68.91	68.91	68.24	65.54	66.89	64.86	65.54	69.59	64.18	64.18	71.62	72.29	73.64	70.27	72.29	70.27	66.89	69.59	64.86	64.18	67.56	70.94	61.48	58.78	60.13	60.13	58.1	59.45	59.45	60.13	65.54	60.13	64.18	64.86	62.83	59.45	60.81	60.81	60.13	60.81	61.48	60.13	61.48	59.45	58.78	60.81	60.81	58.78	60.13
FJ445172	68.24	69.59	68.91	62.16	66.89	65.54	65.54	67.56	64.18	64.18	70.94	72.29	74.32	70.27	70.94	70.27	69.59	70.94	64.18	62.16	68.91	69.59	62.16	59.45	59.45	61.48	58.78	59.45	60.81	60.81	66.21	60.81	65.54	66.21	62.16	58.78	62.16	59.45	60.13	60.13	60.81	60.13	60.81	60.81	59.45	62.16	60.81	60.81	60.81
EF173425	68.91	66.89	66.21	62.16	66.21	64.86	65.54	66.21	64.18	64.18	70.27	70.94	74.32	70.27	70.94	68.91	67.56	68.91	61.48	61.48	67.56	68.91	60.13	58.1	58.1	59.45	56.75	57.43	58.78	58.78	62.83	59.45	64.18	62.83	60.81	57.43	60.13	58.1	58.1	60.81	58.78	58.1	58.78	58.78	58.1	60.13	58.78	58.78	58.78
FJ445186	70.27	69.59	68.91	63.51	66.89	65.54	66.21	68.91	64.86	64.86	69.59	72.97	75	70.94	71.62	70.94	69.59	69.59	64.18	63.51	69.59	70.94	61.48	60.13	60.81	60.81	58.1	59.45	60.81	62.16	65.54	62.16	65.54	65.54	61.48	59.45	62.83	58.78	58.78	62.83	60.13	60.13	60.13	60.81	60.13	62.16	60.81	61.48	60.81
ETU22521	64.86	64.18	64.86	63.51	64.86	64.18	64.86	67.56	64.18	64.86	64.86	66.89	68.91	66.89	67.56	66.21	64.18	65.54	64.18	63.51	66.89	68.24	62.16	58.78	58.1	55.4	57.43	56.75	58.1	59.45	63.51	59.45	60.81	62.83	58.1	58.1	58.78	58.1	60.13	58.1	56.75	56.75	60.13	58.1	59.45	56.75	58.78	58.1	57.43
CAU05876	62.16	62.16	62.16	65.54	63.51	62.16	64.86	66.21	65.54	64.86	66.89	68.24	66.21	66.89	68.91	68.91	63.51	63.51	65.54	64.86	62.83	64.86	62.83	58.1	62.16	59.45	57.43	58.78	59.45	62.16	64.18	60.13	62.16	62.83	60.13	60.81	60.81	59.45	59.45	60.13	59.45	58.78	60.13	61.48	60.81	60.13	60.13	59.45	60.13
AY421761	62.83	63.51	64.86	64.18	61.48	61.48	62.16	66.21	64.18	64.18	64.86	65.54	65.54	64.86	64.86	65.54	63.51	64.18	64.18	63.51	64.18	64.86	60.81	63.51	62.83	62.83	62.83	61.48	61.48	61.48	68.24	62.83	66.21	67.56	60.13	63.51	62.16	60.13	58.1	59.45	62.83	60.13	61.48	60.81	61.48	60.13	60.81	60.81	62.16
AY421767	65.54	65.54	65.54	63.51	63.51	62.16	62.16	66.21	63.51	63.51	64.86	66.89	64.86	67.56	68.24	66.89	65.54	67.56	64.18	63.51	64.86	65.54	60.81	63.51	63.51	63.51	61.48	62.16	61.48	62.16	68.24	62.83	66.21	67.56	62.83	61.48	60.81	59.45	58.1	62.16	64.86	62.16	62.83	62.83	63.51	60.81	61.48	61.48	60.81
AY421768	63.51	62.83	64.18	64.86	62.16	62.16	62.16	66.21	63.51	62.83	64.18	65.54	65.54	64.86	65.54	66.89	63.51	63.51	64.86	64.86	64.86	64.18	63.51	63.51	64.18	61.48	61.48	61.48	62.16	62.83	66.89	63.51	64.18	65.54	60.81	63.51	61.48	62.16	60.81	61.48	62.83	60.13	63.51	62.16	64.86	60.81	62.16	62.83	62.83
AY421764	62.83	65.54	66.21	62.83	62.83	62.83	62.83	64.86	64.18	62.83	65.54	64.86	64.18	64.18	64.86	64.18	63.51	64.86	62.16	62.16	63.51	63.51	60.13	60.81	62.16	60.81	60.13	60.13	59.45	61.48	64.18	62.16	63.51	64.18	58.78	60.81	58.78	56.75	56.75	60.13	60.81	59.45	60.13	61.48	60.81	58.78	59.45	60.13	58.1
AY421760	60.81	62.16	62.83	61.48	60.81	60.13	61.48	63.51	60.81	60.81	63.51	64.86	64.86	64.18	63.51	64.18	60.81	61.48	61.48	61.48	61.48	61.48	60.13	60.13	61.48	57.43	58.78	57.43	58.78	60.13	62.16	60.81	62.16	62.16	57.43	60.13	59.45	56.75	58.1	59.45	59.45	56.08	60.13	61.48	61.48	57.43	58.78	60.13	58.1
AY421762	62.83	63.51	64.86	65.54	62.16	62.16	63.51	66.89	64.18	63.51	64.86	66.21	65.54	66.21	66.89	68.91	63.51	64.18	65.54	64.18	64.86	64.86	62.16	62.16	62.83	60.13	62.16	60.81	60.13	61.48	65.54	62.16	62.83	64.86	61.48	62.16	59.45	60.81	60.13	60.81	61.48	58.1	60.81	60.81	62.16	58.78	61.48	61.48	60.13
LK021688	63.51	62.83	62.16	64.86	62.16	61.48	60.81	66.21	60.81	60.13	62.83	66.21	65.54	66.21	67.56	66.89	61.48	63.51	64.18	64.86	62.83	64.18	64.18	64.18	65.54	61.48	62.83	62.83	63.51	64.86	66.21	62.83	64.86	64.86	63.51	63.51	62.83	61.48	60.81	63.51	64.86	61.48	62.83	62.83	64.86	60.81	63.51	62.83	60.81
AY421763	65.54	64.86	66.21	66.21	64.86	64.86	62.83	67.56	64.18	64.86	66.21	66.21	65.54	64.18	64.86	66.21	64.18	64.86	65.54	66.21	66.21	65.54	62.16	63.51	62.16	60.13	61.48	62.16	62.16	62.83	66.89	64.18	64.18	65.54	59.45	61.48	60.81	59.45	60.13	62.16	62.16	61.48	60.81	61.48	63.51	60.13	60.81	62.16	60.81
AY421766	63.51	64.86	64.86	63.51	62.16	60.81	61.48	66.89	62.16	61.48	65.54	66.89	66.89	66.89	66.89	66.89	63.51	65.54	64.86	63.51	64.18	65.54	60.13	62.83	63.51	62.16	62.83	60.81	61.48	60.81	66.21	63.51	64.86	65.54	60.13	61.48	60.13	58.1	58.1	60.81	62.83	60.81	61.48	62.83	62.16	60.13	60.13	60.81	60.13
KU355876	62.16	61.48	62.16	64.18	61.48	60.81	61.48	63.51	61.48	60.81	62.83	62.83	63.51	63.51	62.83	62.83	62.16	62.83	63.51	63.51	62.83	62.83	60.81	56.08	57.43	56.08	56.08	55.4	55.4	56.75	60.81	56.08	62.16	59.45	57.43	57.43	56.75	58.78	60.13	55.4	56.08	54.72	57.43	56.75	58.78	57.43	56.75	57.43	58.1
AY421765	64.18	64.18	64.18	64.86	64.18	62.83	62.83	68.24	64.18	62.83	64.86	68.91	67.56	66.89	67.56	66.89	64.86	66.21	64.86	64.86	64.86	67.56	60.81	62.83	63.51	61.48	63.51	61.48	62.16	62.16	64.86	62.16	63.51	64.18	60.81	62.16	60.13	60.81	58.1	63.51	64.18	60.81	62.83	62.83	62.16	59.45	61.48	60.81	60.13
AY421769	60.81	60.81	60.81	62.16	61.48	60.13	59.45	64.18	60.13	60.13	62.83	64.18	62.83	62.83	63.51	61.48	60.81	62.16	61.48	62.83	61.48	64.18	58.1	59.45	60.13	58.1	59.45	58.1	58.78	58.1	61.48	59.45	59.45	60.81	60.13	58.78	57.43	58.78	57.43	61.48	59.45	58.1	58.78	59.45	58.78	58.78	58.1	58.78	58.1
EF667344	68.24	68.24	69.59	66.89	68.24	68.24	66.21	71.62	67.56	66.89	68.24	68.91	68.91	69.59	69.59	70.27	68.24	70.94	66.21	66.21	71.62	69.59	66.21	64.18	62.16	61.48	65.54	62.83	63.51	62.83	69.59	65.54	68.91	69.59	62.16	63.51	64.86	61.48	63.51	64.18	64.86	60.81	64.86	64.86	64.18	61.48	64.18	64.86	64.86
AY697459	67.56	65.54	65.54	68.24	67.56	66.21	65.54	68.24	64.86	65.54	72.97	71.62	72.29	72.29	72.97	74.32	67.56	68.24	66.89	66.89	67.56	68.24	64.86	61.48	64.18	61.48	60.81	59.45	60.81	62.16	66.89	61.48	66.89	65.54	61.48	62.83	60.81	59.45	60.13	62.16	61.48	60.13	60.13	60.81	62.83	61.48	60.81	60.81	60.13
AY697458	64.86	64.86	66.21	66.21	64.86	64.86	64.86	67.56	64.18	64.86	70.27	69.59	69.59	69.59	69.59	70.94	65.54	65.54	65.54	64.86	66.89	66.21	63.51	59.45	60.81	58.1	59.45	58.1	58.78	60.13	65.54	59.45	64.18	64.18	58.1	62.16	59.45	58.1	58.1	58.78	59.45	56.75	59.45	58.78	61.48	58.78	60.13	59.45	59.45
AY697460	67.56	66.89	68.24	68.24	66.89	66.89	65.54	68.91	66.89	66.21	71.62	74.32	74.32	71.62	72.97	72.97	68.91	69.59	68.24	68.24	69.59	68.91	66.21	63.51	64.18	62.16	63.51	61.48	62.16	63.51	69.59	63.51	66.89	68.91	61.48	65.54	64.18	60.81	60.81	63.51	64.18	59.45	62.16	63.51	64.86	61.48	62.83	62.16	62.83
AY697461	64.18	64.18	65.54	65.54	64.86	64.86	64.18	66.89	64.18	64.18	68.24	70.94	72.29	68.91	68.91	70.27	64.86	64.86	65.54	64.86	66.21	65.54	63.51	59.45	60.81	58.1	60.13	58.1	58.78	60.13	65.54	60.13	63.51	64.18	58.1	61.48	60.13	58.1	58.78	59.45	60.13	56.75	59.45	59.45	62.83	58.78	60.13	60.13	60.13
KU355877	66.89	66.21	67.56	68.24	66.89	66.89	66.21	69.59	66.21	66.21	70.94	72.97	75	71.62	71.62	72.97	66.21	66.89	67.56	67.56	68.91	68.24	65.54	61.48	62.83	59.45	62.83	60.13	60.81	62.16	68.24	62.83	65.54	66.21	60.81	63.51	62.16	60.13	61.48	62.16	62.83	59.45	62.16	61.48	64.86	60.81	62.16	62.16	62.16
AF326764	67.56	66.89	68.24	67.56	65.54	65.54	63.51	69.59	66.21	65.54	68.24	71.62	70.27	70.27	70.94	71.62	68.91	68.91	67.56	67.56	68.91	68.24	65.54	64.18	64.18	61.48	63.51	62.16	62.16	63.51	70.27	64.18	66.21	69.59	60.81	64.86	63.51	60.81	59.45	62.83	63.51	58.78	60.81	62.83	64.18	62.16	62.16	62.83	62.83
AF326754	63.51	63.51	64.86	62.83	66.89	66.21	65.54	66.21	64.86	65.54	65.54	67.56	68.24	66.89	66.89	68.91	64.18	64.18	64.18	62.16	66.89	64.86	62.16	58.78	59.45	56.75	58.78	58.1	58.78	58.1	64.86	60.13	63.51	63.51	58.78	60.13	60.81	56.75	58.1	58.78	58.1	56.08	58.78	58.78	60.13	56.75	59.45	60.13	60.13
AF326761	66.21	66.21	66.21	65.54	65.54	64.18	64.18	68.24	64.18	64.86	67.56	70.27	68.24	67.56	68.91	69.59	68.91	66.89	65.54	65.54	66.89	67.56	64.18	62.83	64.86	61.48	60.13	61.48	62.16	61.48	66.89	63.51	65.54	65.54	60.81	62.16	61.48	59.45	58.78	62.83	61.48	60.13	60.13	62.83	62.83	60.81	61.48	61.48	60.81
AF326750	67.56	65.54	66.89	66.21	66.89	66.89	63.51	68.24	65.54	65.54	66.21	68.24	68.24	68.24	68.91	69.59	68.24	68.24	65.54	66.21	68.91	68.24	65.54	64.18	61.48	62.83	62.83	62.16	63.51	64.18	69.59	64.86	67.56	69.59	61.48	62.16	64.18	61.48	61.48	63.51	64.18	61.48	62.83	63.51	65.54	62.83	62.83	63.51	63.51
AY426531	62.16	60.81	61.48	61.48	62.83	64.86	60.81	62.16	62.16	60.13	62.16	63.51	64.18	64.18	63.51	63.51	60.81	63.51	60.81	59.45	60.81	63.51	58.78	58.1	58.1	57.43	59.45	55.4	56.08	57.43	62.16	58.1	62.16	62.16	57.43	58.1	58.1	56.08	56.75	59.45	58.1	56.08	57.43	58.78	59.45	57.43	57.43	57.43	57.43
EV70CG	63.51	62.16	63.51	62.16	63.51	65.54	60.81	63.51	62.83	61.48	62.83	63.51	64.18	65.54	66.21	64.18	62.16	64.86	61.48	60.13	62.16	64.86	60.13	59.45	58.1	58.1	60.13	56.75	57.43	58.1	63.51	58.78	63.51	64.18	56.75	58.1	59.45	57.43	57.43	60.13	58.78	56.75	58.78	59.45	60.13	58.1	59.45	58.1	58.1
DQ916376	64.18	62.83	62.83	62.83	65.54	66.21	62.16	64.18	62.83	62.16	62.83	64.86	65.54	65.54	65.54	63.51	62.83	65.54	62.16	60.81	63.51	65.54	60.81	60.81	59.45	61.48	60.81	58.1	59.45	60.13	64.18	60.13	64.18	64.86	58.1	58.78	62.16	58.78	60.81	61.48	59.45	59.45	60.81	61.48	61.48	60.81	60.13	60.13	60.13
FJ445132	60.13	62.16	64.86	58.78	61.48	63.51	60.81	64.18	64.18	62.16	60.13	60.13	60.13	59.45	60.13	60.81	63.51	62.83	57.43	57.43	62.83	60.13	56.08	58.78	58.1	58.1	60.13	59.45	58.78	58.1	64.18	58.78	62.83	63.51	55.4	57.43	58.78	56.08	56.75	56.75	59.45	58.1	59.45	57.43	57.43	60.13	60.81	60.13	61.48
FJ445118	58.78	60.13	61.48	57.43	62.16	61.48	63.51	62.16	66.21	64.86	60.13	59.45	60.81	58.1	59.45	60.13	63.51	62.83	57.43	57.43	64.18	59.45	54.72	58.1	56.75	57.43	60.81	58.78	58.78	58.1	62.16	58.1	60.13	61.48	56.75	57.43	58.1	56.08	55.4	56.08	58.78	56.75	58.1	56.75	56.75	60.81	59.45	59.45	61.48
DQ473501	59.45	60.13	61.48	57.43	62.83	62.16	62.83	62.16	65.54	64.18	60.13	59.45	60.13	58.1	59.45	60.13	63.51	62.83	58.1	56.75	64.18	58.78	54.72	58.78	56.75	57.43	60.13	58.78	58.1	57.43	62.16	57.43	60.13	61.48	56.08	57.43	57.43	56.08	54.72	56.08	58.78	56.75	57.43	56.75	56.75	60.13	58.78	59.45	62.16
FJ445135	59.45	60.13	61.48	58.1	61.48	62.16	62.83	62.83	66.21	63.51	60.81	59.45	60.13	58.78	60.13	61.48	62.83	62.83	57.43	56.75	64.18	58.78	54.72	57.43	57.43	56.75	60.81	58.78	58.78	58.78	62.16	58.78	60.13	61.48	56.75	58.1	57.43	55.4	56.08	56.75	58.78	57.43	58.78	56.75	56.75	60.13	59.45	59.45	60.81
FJ445141	59.45	59.45	60.81	56.75	62.16	61.48	62.83	60.81	64.86	63.51	60.13	58.78	58.78	57.43	58.78	58.78	63.51	62.83	57.43	56.08	64.86	58.1	54.05	57.43	56.08	56.08	59.45	58.1	58.78	57.43	61.48	57.43	59.45	60.81	56.08	56.75	58.1	54.72	56.08	56.08	58.1	56.08	57.43	55.4	56.08	60.13	58.78	58.78	60.81
FJ445121	58.1	58.78	60.13	56.75	60.81	60.13	62.16	60.13	64.18	62.83	58.78	58.78	58.1	56.75	58.78	58.1	62.83	61.48	56.75	55.4	62.83	56.75	53.37	56.75	56.08	55.4	58.78	57.43	57.43	56.75	60.81	56.75	58.78	60.13	55.4	56.08	58.1	54.05	54.72	54.72	57.43	55.4	56.75	54.72	55.4	59.45	58.1	58.1	60.13
FJ445128	57.43	59.45	61.48	56.75	61.48	60.81	62.16	62.16	63.51	62.83	58.78	58.78	58.1	57.43	58.78	59.45	62.16	61.48	56.75	56.08	62.83	57.43	53.37	56.08	55.4	56.08	57.43	58.1	56.75	56.75	62.16	56.75	59.45	61.48	56.75	55.4	57.43	54.72	54.05	55.4	58.1	56.75	56.75	54.72	56.08	58.78	58.1	58.1	59.45
DQ473502	58.78	59.45	61.48	56.75	60.81	61.48	62.16	61.48	64.86	62.83	59.45	59.45	58.78	58.1	59.45	59.45	62.83	61.48	56.75	56.08	63.51	58.1	54.05	56.75	56.08	56.75	58.1	58.1	57.43	56.75	62.16	56.75	59.45	61.48	56.75	56.08	58.1	54.72	54.72	57.43	58.1	56.75	56.75	55.4	56.75	59.45	58.1	58.78	60.13
EF173414	58.1	59.45	60.81	57.43	61.48	62.16	62.16	60.81	65.54	62.83	60.13	58.78	58.78	57.43	58.78	58.78	62.16	62.83	56.75	56.08	63.51	57.43	54.05	56.75	56.08	56.08	59.45	58.1	58.78	57.43	61.48	57.43	59.45	60.81	56.08	56.75	58.1	54.72	56.08	55.4	58.1	56.08	57.43	55.4	56.08	60.13	58.78	58.78	60.13
FJ445167	58.78	60.13	60.13	58.1	62.16	60.13	63.51	61.48	64.18	63.51	60.13	59.45	60.81	58.1	59.45	59.45	63.51	62.16	57.43	57.43	62.83	59.45	54.72	57.43	57.43	58.78	58.1	56.75	56.75	57.43	61.48	57.43	60.81	60.81	58.1	56.08	58.78	54.72	55.4	56.75	56.08	56.08	56.08	57.43	56.08	60.13	57.43	57.43	59.45
EF173416	59.45	60.81	60.13	58.1	63.51	60.81	63.51	62.16	63.51	63.51	60.81	59.45	60.13	58.1	59.45	60.13	63.51	62.83	57.43	58.1	63.51	59.45	54.05	56.08	56.75	57.43	58.1	57.43	58.1	56.75	60.81	56.75	60.13	60.13	57.43	55.4	58.1	54.05	55.4	56.08	56.75	56.75	56.75	56.08	55.4	60.81	58.1	58.1	59.45
FJ445143	58.78	60.81	62.16	57.43	60.13	60.13	60.81	61.48	62.83	61.48	58.78	58.1	58.78	57.43	58.78	58.78	62.16	61.48	56.75	56.08	62.83	57.43	54.05	56.75	56.08	56.08	58.1	58.78	57.43	57.43	62.16	57.43	60.13	61.48	55.4	56.08	58.1	55.4	54.72	55.4	57.43	56.75	57.43	55.4	56.08	60.13	58.1	59.45	60.13
DQ473495	58.78	59.45	60.81	57.43	60.13	61.48	62.16	60.81	65.54	62.83	59.45	58.78	59.45	57.43	59.45	58.78	62.83	62.83	56.75	56.75	62.16	58.1	54.72	57.43	57.43	56.75	60.13	58.78	58.78	58.1	62.16	58.1	60.13	61.48	57.43	57.43	60.13	55.4	56.75	56.08	58.78	56.75	58.1	56.08	56.75	61.48	59.45	59.45	60.81
FJ445177	57.43	58.1	59.45	55.4	60.13	59.45	61.48	59.45	63.51	62.16	59.45	58.1	58.1	56.08	58.1	57.43	62.83	60.81	55.4	55.4	62.83	57.43	52.7	55.4	55.4	54.72	58.1	56.75	56.75	56.08	60.13	56.08	58.1	59.45	55.4	55.4	58.1	53.37	54.05	56.08	56.75	54.72	56.08	54.05	54.72	58.78	57.43	57.43	58.78
FJ445127	60.13	62.16	61.48	58.1	62.83	60.81	62.83	63.51	63.51	62.16	60.13	59.45	59.45	58.78	59.45	60.13	64.18	63.51	58.1	57.43	63.51	58.78	54.72	55.4	56.75	56.08	58.1	57.43	56.75	56.75	61.48	56.75	61.48	60.81	56.75	56.08	56.75	53.37	54.72	55.4	57.43	56.75	57.43	55.4	54.72	61.48	58.1	58.1	58.78
FJ445149	58.78	59.45	60.81	56.75	61.48	60.81	62.83	60.81	64.18	63.51	59.45	60.13	59.45	58.1	60.13	58.78	64.18	61.48	56.75	56.75	64.18	58.78	54.05	56.75	56.75	56.08	58.78	58.1	58.1	57.43	61.48	57.43	59.45	60.81	56.75	56.08	59.45	54.72	55.4	56.75	57.43	56.08	57.43	55.4	56.08	60.13	58.78	58.78	60.13
DQ473494	59.45	60.81	62.16	58.1	60.13	60.13	62.83	62.16	63.51	62.83	58.78	58.78	59.45	58.1	58.1	59.45	62.16	60.81	57.43	57.43	62.16	58.1	54.05	56.75	56.08	56.75	58.78	58.78	58.1	58.1	61.48	58.1	60.13	60.81	56.08	56.08	58.1	54.72	55.4	55.4	57.43	56.75	57.43	55.4	56.08	60.81	58.78	59.45	60.13
DQ473493	58.1	59.45	60.81	57.43	62.16	62.16	62.16	61.48	62.83	62.16	58.78	59.45	58.1	58.1	60.13	58.1	63.51	62.16	57.43	56.75	62.83	58.78	53.37	56.08	56.08	56.08	57.43	58.78	56.75	57.43	62.16	56.75	59.45	61.48	56.75	55.4	58.1	55.4	54.05	55.4	58.1	56.75	57.43	54.72	55.4	58.78	58.78	58.1	59.45
DQ473511	58.1	59.45	60.81	56.75	62.16	61.48	62.83	60.81	64.18	63.51	60.13	58.78	58.78	57.43	58.78	58.78	62.83	62.16	56.75	56.08	64.18	57.43	54.72	57.43	56.75	57.43	58.1	57.43	58.1	58.1	62.16	58.1	60.13	61.48	56.75	56.75	58.78	54.72	56.75	56.08	56.75	55.4	56.75	56.08	56.75	59.45	58.1	58.1	59.45
FJ445150	61.48	62.83	63.51	61.48	63.51	61.48	64.18	66.21	64.86	64.18	62.83	60.81	60.81	60.81	62.16	60.81	64.86	64.86	61.48	60.13	64.18	61.48	57.43	59.45	60.13	60.13	59.45	60.81	58.78	61.48	64.86	60.81	64.18	64.18	60.81	58.78	58.78	59.45	57.43	60.13	59.45	61.48	60.13	58.78	58.78	61.48	60.81	60.81	61.48
FJ445120	60.81	61.48	62.16	59.45	62.83	60.81	64.18	62.83	64.86	64.18	63.51	60.81	60.81	59.45	61.48	60.81	66.21	64.18	59.45	58.1	64.18	60.13	57.43	59.45	61.48	60.13	58.78	58.78	58.78	59.45	63.51	59.45	63.51	62.83	58.78	58.78	60.13	57.43	56.75	59.45	58.1	58.78	57.43	58.78	58.78	61.48	59.45	60.13	61.48
JN562727	58.78	60.13	60.13	58.1	62.83	60.81	63.51	61.48	63.51	62.83	60.81	59.45	60.13	58.1	59.45	59.45	63.51	62.83	57.43	57.43	63.51	58.78	54.05	56.08	56.75	57.43	58.1	57.43	58.1	56.75	60.81	56.75	60.13	60.13	57.43	55.4	58.1	54.05	55.4	56.08	56.75	56.75	56.75	56.08	55.4	60.81	58.1	58.1	59.45
X02316	59.45	60.81	60.81	57.43	60.81	60.81	62.16	62.83	64.86	62.16	60.81	58.78	60.81	59.45	59.45	60.13	62.83	62.83	57.43	58.1	62.16	61.48	53.37	57.43	57.43	58.1	60.81	58.1	57.43	58.1	60.81	59.45	60.13	60.13	58.78	55.4	57.43	54.72	54.05	59.45	58.78	58.78	58.78	58.1	56.08	59.45	58.78	58.78	59.45
DQ473496	59.45	61.48	61.48	58.78	61.48	61.48	62.83	63.51	64.86	62.83	60.13	59.45	61.48	60.13	60.13	60.81	62.83	62.83	58.1	58.78	62.16	61.48	53.37	57.43	57.43	58.1	60.13	58.1	57.43	58.1	60.81	59.45	60.13	60.13	58.78	54.72	57.43	55.4	54.05	57.43	58.1	58.78	59.45	58.1	56.08	59.45	58.78	58.78	59.45
DQ473512	59.45	60.81	60.81	57.43	60.81	60.81	62.16	62.83	63.51	61.48	59.45	58.78	60.81	59.45	60.13	60.13	62.83	62.16	57.43	57.43	62.16	60.13	54.72	56.75	57.43	58.1	59.45	59.45	58.78	58.1	60.81	59.45	60.81	60.13	57.43	54.72	55.4	55.4	54.05	58.1	58.1	58.78	58.78	57.43	56.08	59.45	60.13	58.78	58.78
DQ473497	60.13	60.81	60.81	58.1	61.48	61.48	63.51	62.83	64.86	62.83	60.13	59.45	62.16	59.45	60.13	60.13	63.51	62.83	58.1	58.1	62.83	61.48	54.72	56.75	57.43	57.43	59.45	58.78	58.1	57.43	61.48	58.78	60.81	60.81	58.78	55.4	58.78	56.08	54.05	57.43	57.43	58.1	58.1	56.75	55.4	60.13	59.45	58.1	60.13
FJ445156	61.48	62.83	62.83	59.45	62.83	62.83	62.83	64.86	64.18	62.16	63.51	60.13	61.48	60.13	61.48	62.83	65.54	64.86	60.13	58.78	64.86	60.81	57.43	58.78	60.13	58.78	58.78	58.78	58.78	58.78	65.54	59.45	64.18	65.54	60.13	58.78	58.78	56.75	58.1	60.13	60.13	58.1	60.13	59.45	60.13	60.13	59.45	60.13	61.48
DQ473506	60.13	60.81	62.16	59.45	62.83	63.51	62.83	62.83	64.18	62.83	63.51	60.81	62.16	60.81	61.48	62.16	63.51	63.51	60.13	58.78	63.51	59.45	58.78	60.13	60.81	58.78	60.13	59.45	59.45	60.13	65.54	59.45	64.18	64.86	59.45	60.81	60.81	58.1	58.78	59.45	60.81	57.43	60.81	59.45	61.48	60.81	62.16	62.16	63.51
DQ473508	60.81	62.83	61.48	60.13	64.18	62.83	64.18	63.51	64.86	64.18	63.51	60.81	60.81	60.13	60.81	61.48	64.18	64.18	59.45	59.45	64.18	60.13	57.43	58.78	59.45	59.45	58.78	58.78	58.78	58.78	63.51	58.78	63.51	62.83	58.1	58.1	59.45	56.08	57.43	58.78	58.78	58.1	58.1	59.45	58.78	61.48	58.78	60.13	61.48
DQ473507	60.81	62.83	62.16	59.45	63.51	62.16	62.16	63.51	62.83	61.48	62.83	60.13	60.81	60.13	60.81	60.81	64.18	64.18	58.78	58.1	64.86	60.13	56.75	57.43	58.78	58.1	58.1	57.43	57.43	57.43	63.51	58.1	63.51	62.83	58.1	57.43	58.1	55.4	57.43	58.1	58.1	57.43	59.45	58.1	57.43	60.13	58.1	58.78	60.13
GQ415051	60.13	61.48	63.51	58.78	61.48	62.16	63.51	63.51	66.89	64.86	63.51	60.81	60.81	59.45	61.48	60.81	64.18	64.86	59.45	58.1	63.51	59.45	58.1	60.81	60.81	60.13	60.81	60.13	60.13	60.81	64.86	60.13	63.51	64.18	58.78	60.81	60.81	58.78	58.1	59.45	60.13	58.78	58.78	58.78	60.13	60.81	60.81	61.48	62.83
EF173418	60.13	63.51	62.16	58.1	62.16	60.81	64.18	63.51	65.54	63.51	62.16	60.13	61.48	60.13	62.16	60.81	64.86	64.18	58.1	57.43	62.83	60.13	57.43	59.45	60.81	60.81	60.13	59.45	59.45	59.45	64.86	60.81	63.51	64.18	58.78	59.45	59.45	56.75	58.1	58.78	59.45	59.45	58.1	59.45	58.1	63.51	59.45	59.45	60.81
EF173415	60.81	62.16	62.16	58.78	62.16	61.48	65.54	63.51	64.86	64.18	62.83	60.13	61.48	60.13	61.48	62.16	64.86	64.18	58.78	58.1	64.18	60.13	55.4	57.43	58.1	58.1	60.13	59.45	59.45	58.78	63.51	59.45	61.48	62.83	58.78	56.75	57.43	56.08	57.43	58.78	59.45	58.78	59.45	57.43	58.1	61.48	59.45	59.45	60.81
JQ245971	58.1	59.45	59.45	57.43	60.13	60.13	58.78	62.16	60.13	58.78	60.81	60.13	59.45	58.78	60.13	58.78	60.81	62.16	57.43	56.75	59.45	58.78	53.37	54.72	57.43	56.08	55.4	56.08	54.05	56.75	62.16	56.08	60.81	61.48	57.43	55.4	56.08	54.72	52.7	55.4	56.08	56.08	56.08	54.72	54.05	57.43	57.43	55.4	56.75
FJ445152	61.48	62.16	62.16	61.48	65.54	64.86	64.86	66.21	65.54	63.51	64.18	62.83	63.51	64.86	64.86	63.51	64.18	65.54	61.48	60.81	63.51	62.16	58.78	58.78	60.81	59.45	60.13	60.13	58.1	59.45	64.86	60.13	64.18	64.18	60.13	60.13	58.78	58.1	57.43	59.45	60.13	60.13	62.16	59.45	58.78	60.13	62.83	60.13	61.48
FJ445147	61.48	62.16	63.51	61.48	64.86	65.54	62.83	65.54	66.89	64.18	64.86	62.83	62.83	62.83	64.18	62.83	64.18	66.89	60.81	60.13	65.54	62.16	57.43	59.45	60.13	58.78	60.81	60.81	59.45	60.81	66.21	60.81	63.51	65.54	60.13	60.81	59.45	58.78	58.1	58.78	61.48	59.45	60.81	58.1	58.78	60.13	62.16	60.13	61.48
EF155421	61.48	62.16	63.51	62.16	65.54	66.21	63.51	66.21	66.21	64.86	64.86	62.83	62.83	63.51	65.54	63.51	64.18	66.21	61.48	60.81	65.54	62.16	58.1	60.13	60.81	60.13	60.81	61.48	60.13	60.81	66.21	61.48	63.51	65.54	60.13	60.81	59.45	58.78	58.78	59.45	61.48	60.13	61.48	58.78	59.45	60.13	62.83	60.81	62.16
FJ445136	62.16	62.16	62.16	61.48	63.51	64.18	62.16	66.21	62.83	61.48	62.83	61.48	61.48	62.16	63.51	62.16	64.18	64.18	61.48	60.81	62.83	62.16	56.08	57.43	59.45	58.78	59.45	60.81	58.1	58.78	63.51	59.45	62.16	62.83	59.45	58.1	56.75	56.75	56.75	58.78	60.13	60.81	60.81	57.43	56.75	60.81	61.48	60.13	60.81
JF965515	62.83	63.51	63.51	61.48	64.86	65.54	62.16	66.21	65.54	62.83	62.83	62.16	60.81	61.48	62.83	61.48	65.54	67.56	61.48	60.81	64.86	63.51	57.43	58.78	59.45	59.45	59.45	60.13	58.78	60.13	66.21	59.45	64.86	65.54	58.78	58.78	58.78	58.1	56.75	59.45	60.81	59.45	60.13	58.78	58.1	61.48	60.81	59.45	60.81
FJ445146	59.45	60.13	61.48	58.1	62.16	62.83	62.83	62.16	66.21	64.18	60.81	59.45	60.13	58.78	60.13	60.13	62.83	62.83	57.43	56.75	64.86	58.78	55.4	58.1	58.1	57.43	60.81	59.45	60.13	58.78	62.83	60.13	60.81	62.16	57.43	57.43	60.13	56.75	58.1	57.43	58.78	58.1	59.45	56.75	57.43	60.81	60.13	60.13	61.48
DQ473500	58.78	60.13	61.48	57.43	62.83	62.16	64.18	61.48	64.86	64.86	60.81	59.45	60.13	58.1	59.45	59.45	63.51	62.83	57.43	57.43	64.86	58.78	55.4	58.1	57.43	57.43	60.13	59.45	60.13	58.78	62.83	58.78	60.81	62.16	58.1	57.43	60.13	56.08	57.43	56.75	58.78	57.43	58.78	56.75	57.43	61.48	60.13	60.13	61.48
HRVPP	58.78	60.13	61.48	58.1	63.51	62.83	62.16	62.16	64.18	62.83	61.48	60.13	58.78	58.78	60.13	58.78	62.83	64.18	58.78	57.43	64.18	58.78	56.75	60.13	58.78	58.78	60.13	60.81	59.45	60.81	65.54	60.13	62.83	64.86	59.45	59.45	59.45	58.1	58.1	58.1	60.81	58.78	59.45	58.1	58.78	60.81	60.81	60.13	62.16
FJ445163	58.1	58.78	60.81	57.43	61.48	60.81	63.51	60.81	65.54	64.86	59.45	58.1	59.45	57.43	58.78	58.1	62.16	61.48	56.08	56.08	62.83	57.43	54.72	58.1	56.75	58.1	60.13	58.78	58.78	58.78	61.48	58.1	60.13	60.81	56.75	56.75	58.78	56.75	56.08	56.08	58.1	57.43	58.78	56.75	56.75	60.81	59.45	59.45	61.48
FJ445129	58.1	58.78	60.81	57.43	61.48	60.81	63.51	60.81	65.54	64.86	59.45	58.1	59.45	57.43	58.78	58.1	62.16	61.48	56.08	56.08	62.83	57.43	54.72	58.1	56.75	58.1	60.13	58.78	58.78	58.78	61.48	58.1	60.13	60.81	56.75	56.75	58.78	56.75	56.08	56.08	58.1	57.43	58.78	56.75	56.75	60.81	59.45	59.45	61.48
FJ445138	58.1	60.13	61.48	56.75	61.48	61.48	62.83	61.48	64.18	63.51	60.13	58.78	58.78	57.43	58.78	59.45	62.83	62.16	56.75	56.08	63.51	57.43	54.72	57.43	56.75	56.75	59.45	58.78	59.45	58.1	62.16	58.1	60.13	61.48	56.75	56.75	58.78	55.4	56.75	56.08	58.1	56.75	58.1	56.08	56.75	60.81	59.45	59.45	60.81
FJ445145	58.78	60.81	62.16	56.75	60.13	60.81	62.83	60.81	65.54	64.18	60.13	58.1	59.45	59.45	60.81	61.48	62.16	61.48	56.75	56.08	62.83	58.1	54.72	56.75	56.08	57.43	59.45	58.1	58.78	57.43	62.16	58.78	59.45	62.16	58.1	56.75	58.78	55.4	56.75	57.43	58.78	58.1	58.78	56.75	57.43	59.45	59.45	58.78	60.13
FJ445123	59.45	60.81	61.48	56.75	60.81	60.81	62.83	61.48	65.54	64.86	59.45	59.45	60.13	60.13	62.16	61.48	62.83	61.48	56.75	57.43	62.83	59.45	54.72	56.75	56.75	57.43	59.45	58.1	58.78	57.43	61.48	58.78	59.45	60.81	58.1	56.75	60.13	55.4	56.75	57.43	58.1	58.1	58.78	56.08	56.75	59.45	59.45	58.78	60.13
FJ445125	59.45	60.81	61.48	56.75	60.81	60.81	62.83	62.16	65.54	64.86	59.45	58.1	60.13	59.45	60.81	61.48	62.16	61.48	56.75	57.43	62.83	59.45	54.72	57.43	57.43	57.43	60.13	58.78	58.78	58.1	62.16	59.45	60.13	61.48	58.1	56.75	60.13	55.4	56.75	56.75	58.1	58.1	58.78	56.08	56.75	60.13	59.45	59.45	60.81
FJ445175	59.45	60.13	61.48	58.1	62.16	62.83	62.16	61.48	64.86	62.83	60.81	58.1	60.13	58.78	60.13	59.45	62.16	62.83	56.75	56.75	63.51	58.1	55.4	58.1	57.43	58.1	60.13	59.45	59.45	58.78	62.16	58.78	60.81	61.48	58.1	57.43	59.45	56.08	57.43	57.43	58.78	58.1	58.78	56.75	57.43	60.13	59.45	60.13	61.48
DQ473498	59.45	60.13	61.48	58.1	61.48	62.16	62.16	61.48	64.86	62.83	60.81	58.1	60.13	58.78	60.13	59.45	62.83	63.51	56.75	56.75	63.51	58.1	55.4	58.1	57.43	58.1	60.81	59.45	59.45	58.78	62.16	58.78	60.81	61.48	58.1	58.1	59.45	56.08	57.43	57.43	59.45	58.1	58.78	56.75	57.43	60.13	59.45	60.13	61.48
FJ445154	60.13	60.13	61.48	57.43	61.48	62.16	62.16	61.48	65.54	62.83	60.81	58.1	60.13	58.78	60.13	59.45	62.83	63.51	56.75	56.75	64.18	58.78	55.4	58.1	57.43	57.43	60.81	59.45	59.45	58.78	62.16	58.78	60.81	61.48	58.1	58.1	59.45	56.08	57.43	58.1	59.45	58.1	58.78	56.75	57.43	60.13	59.45	60.13	61.48
FJ445148	58.78	58.78	60.13	57.43	60.81	61.48	61.48	60.81	64.18	62.16	60.13	57.43	59.45	58.1	59.45	58.78	61.48	62.16	56.08	56.08	62.83	57.43	54.05	56.75	56.08	56.08	58.78	58.1	58.1	57.43	60.81	57.43	59.45	60.13	56.75	56.08	58.1	54.72	56.08	56.08	57.43	56.75	57.43	55.4	56.08	58.78	58.1	58.78	60.13
FJ445133	60.13	62.83	63.51	57.43	61.48	61.48	62.16	63.51	64.18	63.51	60.81	59.45	60.81	59.45	61.48	61.48	63.51	62.83	57.43	57.43	63.51	60.13	55.4	58.1	58.1	57.43	60.13	59.45	58.78	58.1	62.83	59.45	60.81	62.16	58.1	57.43	60.13	56.08	56.75	57.43	58.78	58.1	58.78	57.43	57.43	60.13	59.45	60.13	61.48
FJ445126	60.13	62.16	62.83	58.1	61.48	61.48	62.16	62.83	64.18	63.51	61.48	59.45	60.81	59.45	61.48	61.48	63.51	62.16	57.43	57.43	63.51	60.13	56.75	58.78	59.45	58.78	60.81	60.13	60.13	58.78	63.51	61.48	61.48	62.83	58.78	58.78	60.81	57.43	58.1	58.78	60.13	59.45	60.13	58.78	58.78	60.81	60.81	60.81	62.16
FJ445140	58.78	60.13	61.48	58.1	63.51	62.83	62.83	61.48	64.18	63.51	60.81	59.45	59.45	58.1	59.45	59.45	63.51	62.83	57.43	56.75	64.86	58.1	55.4	58.78	57.43	57.43	59.45	59.45	59.45	58.1	62.83	58.1	60.81	62.16	57.43	57.43	59.45	56.08	56.75	56.75	58.78	57.43	58.1	56.75	57.43	60.81	59.45	60.13	61.48
AY751783	59.45	62.16	63.51	58.1	61.48	62.16	62.83	62.16	65.54	64.18	60.13	60.13	59.45	58.78	60.81	60.13	64.18	63.51	58.78	57.43	63.51	58.78	56.08	58.78	58.78	57.43	60.13	59.45	60.13	59.45	62.83	59.45	61.48	62.16	56.75	57.43	60.81	56.75	56.75	57.43	58.78	57.43	58.78	56.75	58.1	61.48	60.81	60.81	62.16
FJ445157	59.45	60.81	62.16	58.1	62.16	63.51	62.16	62.83	65.54	63.51	61.48	60.13	58.78	58.78	60.13	60.13	62.16	63.51	58.78	57.43	62.16	58.78	56.08	59.45	58.1	58.1	59.45	60.13	58.78	60.81	65.54	60.13	62.16	64.86	59.45	58.1	58.78	58.1	58.1	58.1	60.13	58.1	60.13	57.43	58.78	60.81	60.81	59.45	61.48
FJ445113	59.45	62.16	63.51	58.1	61.48	62.16	62.16	63.51	65.54	62.83	61.48	60.81	60.13	59.45	60.13	60.81	63.51	62.83	58.78	58.1	61.48	59.45	57.43	60.13	60.13	60.81	62.16	60.81	60.13	59.45	64.18	60.13	62.83	63.51	57.43	58.78	60.13	57.43	57.43	59.45	60.81	60.81	59.45	60.13	58.78	62.83	61.48	61.48	62.83
EF173419	58.78	60.81	62.16	58.1	62.16	61.48	63.51	61.48	64.86	64.18	60.81	60.13	59.45	58.1	60.13	59.45	64.18	62.16	57.43	56.75	64.18	58.1	55.4	58.1	58.1	57.43	60.13	59.45	59.45	58.78	62.83	58.78	60.81	62.83	57.43	57.43	60.13	56.08	56.75	56.75	58.78	57.43	58.78	57.43	57.43	61.48	60.13	60.13	61.48
EF173417	58.1	59.45	60.81	56.75	61.48	60.81	62.83	60.81	64.86	63.51	59.45	58.78	59.45	57.43	59.45	59.45	62.83	62.16	56.75	56.75	63.51	58.1	54.72	57.43	56.75	56.75	60.13	58.78	58.78	58.1	62.83	58.1	60.13	62.16	58.1	57.43	59.45	55.4	56.08	56.75	59.45	56.75	58.1	56.08	57.43	60.81	59.45	59.45	60.81
FJ445122	58.1	59.45	60.81	56.75	61.48	61.48	62.83	60.81	64.18	62.83	59.45	58.1	58.78	57.43	59.45	59.45	62.83	62.16	56.75	56.08	62.83	57.43	54.72	57.43	56.75	56.75	59.45	58.78	58.1	57.43	62.83	57.43	60.13	62.16	57.43	57.43	58.78	55.4	55.4	56.75	59.45	56.75	57.43	56.08	57.43	60.13	58.78	59.45	60.81
FJ445119	58.78	60.13	61.48	57.43	60.13	60.13	62.83	62.16	64.18	62.83	58.78	58.1	58.78	57.43	58.1	59.45	62.16	61.48	58.1	56.75	62.16	57.43	55.4	58.1	57.43	57.43	60.81	60.13	59.45	59.45	62.83	59.45	60.13	62.16	57.43	58.1	59.45	56.08	56.75	56.75	59.45	58.1	58.78	56.75	57.43	62.16	60.13	60.81	61.48
DQ473509	59.45	60.13	61.48	58.1	61.48	61.48	63.51	61.48	64.18	63.51	60.13	59.45	60.13	58.78	60.81	60.13	64.18	62.16	57.43	56.75	64.18	58.78	54.72	56.75	57.43	56.75	58.78	58.1	58.1	56.75	61.48	58.78	59.45	60.81	57.43	56.75	60.13	55.4	56.08	56.75	58.1	57.43	58.1	56.08	56.75	58.78	58.78	58.78	60.13
FJ445116	58.78	60.81	62.16	58.78	62.16	61.48	62.83	62.16	64.18	63.51	59.45	60.13	58.78	58.78	59.45	58.78	62.83	62.16	58.1	57.43	63.51	58.1	54.05	56.75	56.08	56.08	58.78	59.45	58.1	58.78	62.16	58.78	60.13	61.48	56.75	56.08	58.1	55.4	55.4	56.08	58.1	57.43	58.1	55.4	56.08	60.81	59.45	59.45	60.13
DQ473491	58.78	60.13	61.48	58.1	62.16	62.83	62.83	61.48	65.54	63.51	60.81	59.45	59.45	58.1	58.78	59.45	62.83	62.83	57.43	56.75	64.18	58.1	54.72	57.43	56.75	56.75	59.45	58.78	59.45	58.1	62.16	58.1	60.13	61.48	56.75	56.75	58.78	56.08	56.75	56.08	58.1	56.75	58.78	56.08	56.75	60.81	59.45	59.45	60.81
DQ473492	62.16	62.16	62.16	58.78	63.51	61.48	63.51	63.51	63.51	62.83	60.81	60.13	60.13	58.78	59.45	60.13	65.54	63.51	59.45	58.1	64.86	60.13	54.72	56.75	57.43	56.75	58.1	58.1	57.43	57.43	62.16	57.43	61.48	61.48	57.43	56.08	57.43	54.05	55.4	56.75	57.43	57.43	58.1	56.08	55.4	61.48	58.78	58.78	60.13
FJ445171	58.78	59.45	60.81	56.75	61.48	60.81	62.83	60.81	64.18	63.51	59.45	59.45	59.45	57.43	58.78	58.78	64.18	61.48	56.75	56.75	64.18	58.78	54.05	56.75	56.75	56.75	58.78	58.1	58.1	57.43	61.48	57.43	59.45	60.81	56.75	56.08	59.45	54.72	55.4	56.08	57.43	56.08	57.43	55.4	56.08	60.13	58.78	58.78	60.13
FJ445144	58.78	60.13	61.48	58.1	61.48	60.81	62.83	61.48	64.18	63.51	59.45	58.78	59.45	57.43	58.1	58.78	62.83	61.48	57.43	57.43	63.51	58.1	54.05	56.75	56.08	56.08	58.78	58.78	58.1	58.1	61.48	58.1	59.45	60.81	56.75	56.08	58.78	55.4	55.4	55.4	57.43	56.75	58.1	55.4	56.08	60.81	58.78	59.45	60.13
FJ445131	58.1	59.45	59.45	57.43	62.16	61.48	61.48	61.48	62.16	60.81	60.13	58.1	58.1	56.75	57.43	59.45	62.16	62.16	56.75	56.08	62.16	58.78	54.05	56.08	57.43	56.75	58.1	57.43	57.43	56.75	60.81	56.08	60.13	60.13	56.75	56.75	57.43	54.05	54.72	56.08	57.43	56.75	56.08	56.75	55.4	60.13	57.43	58.1	59.45
DQ473510	58.1	59.45	59.45	56.75	61.48	59.45	62.16	61.48	63.51	62.16	59.45	58.78	60.13	57.43	58.78	59.45	62.83	62.16	56.75	56.75	62.16	60.13	54.05	56.75	56.75	57.43	58.78	57.43	56.75	56.08	60.81	56.08	60.13	60.13	57.43	56.08	58.1	54.72	54.05	56.08	57.43	56.75	56.08	56.75	55.4	60.13	57.43	58.1	60.13
HRVACG	58.78	60.13	61.48	57.43	62.16	61.48	63.51	61.48	64.86	64.18	61.48	60.13	59.45	58.1	60.13	59.45	64.18	62.16	57.43	56.75	64.18	58.1	57.43	60.13	60.13	60.13	60.81	60.13	60.13	60.81	64.86	60.81	62.83	64.18	58.78	59.45	60.81	57.43	58.78	58.78	59.45	58.1	59.45	58.78	59.45	62.16	60.81	60.81	62.16
FJ445111	59.45	60.81	61.48	57.43	62.83	61.48	63.51	62.16	65.54	65.54	61.48	59.45	60.13	58.1	59.45	60.13	63.51	62.16	57.43	57.43	64.18	59.45	57.43	60.81	59.45	60.81	61.48	60.13	60.13	60.81	64.86	60.81	62.83	64.18	58.78	59.45	60.13	58.1	58.78	58.78	59.45	58.1	59.45	59.45	59.45	62.16	60.81	60.81	62.83
DQ473504	60.81	62.16	62.16	58.1	63.51	62.16	62.83	62.83	63.51	63.51	62.16	58.1	60.81	58.1	59.45	59.45	64.18	63.51	57.43	58.1	64.18	60.13	58.1	60.13	60.13	59.45	59.45	59.45	59.45	60.13	65.54	59.45	64.86	65.54	59.45	60.13	60.13	57.43	58.78	58.78	59.45	58.1	59.45	58.78	59.45	60.81	60.81	60.81	62.16
DQ473503	60.13	61.48	61.48	58.78	64.18	62.83	62.16	63.51	63.51	62.83	60.81	58.78	60.13	58.78	60.13	58.78	63.51	64.86	58.1	58.78	63.51	60.81	56.75	58.78	58.78	58.1	60.13	60.81	59.45	60.13	65.54	58.78	64.18	64.86	59.45	59.45	58.78	58.1	57.43	57.43	61.48	59.45	60.81	56.75	58.1	60.81	62.16	60.81	62.16
HRV89	59.45	60.81	60.13	60.13	63.51	61.48	64.18	62.83	64.18	62.83	62.16	59.45	60.13	59.45	60.81	59.45	63.51	64.86	58.78	58.1	62.16	59.45	56.75	58.78	60.13	59.45	60.81	60.81	60.13	61.48	64.18	59.45	64.18	63.51	59.45	59.45	58.1	58.1	57.43	58.78	60.81	60.81	60.13	58.78	58.1	62.83	62.16	60.81	62.16
DQ473505	59.45	60.13	60.81	58.78	62.16	61.48	64.18	61.48	66.21	64.86	62.16	58.1	60.81	58.1	59.45	59.45	63.51	63.51	57.43	56.75	63.51	58.78	57.43	60.81	60.13	60.13	62.83	60.81	61.48	61.48	64.18	60.13	62.83	63.51	58.1	60.81	59.45	58.78	58.78	58.78	60.81	59.45	60.13	59.45	59.45	62.83	62.16	62.16	64.18
FJ445142	59.45	60.81	60.81	58.1	62.16	61.48	64.18	61.48	65.54	64.86	61.48	58.1	60.81	58.78	59.45	58.78	63.51	62.83	57.43	56.75	63.51	58.78	58.1	60.81	59.45	60.13	62.16	60.81	61.48	60.81	64.18	60.13	63.51	63.51	58.1	59.45	59.45	59.45	58.78	58.78	60.13	59.45	60.81	58.78	59.45	63.51	62.16	62.16	64.18
KR997882	59.45	60.13	60.13	58.78	60.13	61.48	58.78	61.48	58.1	58.78	60.81	59.45	59.45	59.45	60.81	60.81	60.81	62.83	58.1	56.75	61.48	61.48	57.43	56.08	55.4	59.45	58.78	56.08	54.05	54.72	59.45	56.75	59.45	59.45	54.72	56.75	55.4	53.37	55.4	56.75	56.08	57.43	57.43	55.4	54.72	56.75	54.72	56.75	56.75
GQ223227	57.43	58.78	58.78	57.43	58.1	59.45	56.75	59.45	58.1	58.78	60.81	59.45	59.45	58.78	58.1	60.13	57.43	59.45	56.75	56.08	57.43	60.13	55.4	55.4	54.05	58.78	58.1	54.72	52.02	53.37	57.43	54.72	58.1	57.43	54.05	54.72	54.05	52.7	53.37	57.43	55.4	56.08	54.72	54.72	53.37	55.4	53.37	56.08	56.08
KJ675505	59.45	59.45	58.78	57.43	61.48	62.16	59.45	62.16	59.45	59.45	59.45	60.81	62.16	60.13	61.48	60.81	60.13	62.16	58.1	56.75	60.13	61.48	56.75	56.08	55.4	60.13	60.81	57.43	54.72	54.72	58.78	56.08	58.78	58.78	54.05	54.72	53.37	53.37	54.72	56.75	57.43	59.45	58.78	55.4	54.05	56.75	56.75	58.1	57.43
KF958311	61.48	62.83	62.83	58.78	59.45	61.48	60.13	63.51	60.81	60.13	61.48	60.81	59.45	61.48	60.81	60.13	60.81	62.83	60.13	57.43	61.48	63.51	58.78	56.75	56.75	59.45	62.16	57.43	56.75	56.75	58.78	57.43	60.81	58.78	56.08	57.43	56.08	54.05	56.75	57.43	56.75	58.78	58.1	55.4	55.4	60.13	57.43	58.78	58.78
GU219984	60.81	60.81	62.16	60.13	62.16	64.18	62.16	63.51	63.51	62.83	62.16	60.81	60.81	62.83	61.48	60.81	60.13	62.83	60.13	58.78	60.13	62.83	60.81	60.13	58.1	62.16	62.83	58.78	57.43	59.45	62.16	60.13	62.83	62.16	59.45	58.1	58.78	56.75	57.43	59.45	59.45	62.16	59.45	58.1	58.1	60.13	58.78	59.45	59.45
KJ675506	60.81	61.48	61.48	58.78	62.16	64.18	59.45	62.16	60.81	60.13	61.48	60.81	60.13	62.16	60.81	60.13	60.13	62.83	59.45	57.43	60.81	62.16	59.45	58.1	57.43	60.81	61.48	57.43	56.08	57.43	60.81	58.1	63.51	60.81	57.43	57.43	57.43	54.05	57.43	59.45	57.43	58.78	58.1	56.75	56.75	58.78	56.75	58.1	58.1
KM486097	60.13	60.81	60.81	59.45	59.45	60.13	59.45	62.16	60.81	60.13	59.45	60.13	60.81	60.13	60.13	60.13	59.45	62.16	58.78	58.1	61.48	62.16	58.1	58.1	56.08	59.45	60.13	56.75	57.43	58.1	59.45	59.45	58.78	60.13	56.08	56.75	57.43	54.72	57.43	58.1	56.75	57.43	57.43	58.1	56.75	58.1	55.4	57.43	56.75
KP282614	58.78	58.1	58.78	57.43	58.1	58.78	58.78	60.13	60.13	59.45	58.1	58.1	59.45	58.78	58.78	58.78	58.1	60.13	56.08	55.4	60.13	60.81	56.75	57.43	54.72	58.78	58.1	55.4	56.08	56.75	58.1	58.1	57.43	58.1	54.72	55.4	56.08	53.37	56.08	58.1	55.4	56.75	56.08	56.08	55.4	56.75	54.05	56.08	55.4
KY624849	58.78	58.1	58.1	58.1	58.78	59.45	58.78	60.13	60.81	60.13	57.43	58.78	60.13	58.78	58.78	59.45	58.1	59.45	56.75	56.08	59.45	61.48	58.1	58.78	55.4	60.13	59.45	56.75	56.08	57.43	59.45	58.78	58.78	59.45	56.08	56.08	56.75	55.4	56.08	59.45	56.75	57.43	57.43	57.43	56.08	57.43	55.4	57.43	57.43
EF582386	59.45	60.13	59.45	58.78	59.45	60.13	60.13	60.81	61.48	60.81	57.43	60.13	60.81	60.81	60.13	60.13	60.81	60.81	59.45	58.1	60.13	62.16	59.45	58.78	56.08	62.16	60.13	57.43	56.75	59.45	60.81	58.78	60.13	60.81	56.08	56.75	58.78	54.72	56.08	58.1	58.1	57.43	58.1	59.45	57.43	58.78	56.08	58.78	58.78
EU840952	60.13	60.13	60.13	59.45	60.13	60.81	60.81	61.48	62.16	61.48	58.1	60.13	62.16	60.13	60.13	60.81	61.48	61.48	60.13	59.45	60.81	63.51	59.45	59.45	56.75	63.51	60.81	58.1	57.43	59.45	61.48	59.45	60.13	61.48	57.43	57.43	60.13	55.4	56.75	58.1	58.78	58.1	58.78	60.13	58.1	58.78	56.75	59.45	59.45
JN205461	62.16	62.83	62.16	58.78	60.13	60.81	59.45	64.18	58.1	58.78	60.81	60.13	60.81	59.45	60.81	60.13	63.51	65.54	59.45	58.1	64.18	64.86	58.1	56.08	58.1	60.13	59.45	56.08	56.08	56.75	60.13	58.1	59.45	60.13	58.78	57.43	57.43	54.72	58.1	58.78	57.43	59.45	58.1	56.75	56.08	58.78	56.75	57.43	58.1
DQ875932	62.16	62.83	62.16	58.78	59.45	60.13	58.78	64.86	57.43	58.1	61.48	60.81	61.48	59.45	59.45	60.13	62.83	64.86	59.45	57.43	62.83	65.54	56.75	56.75	59.45	60.13	60.13	56.75	56.08	58.1	61.48	58.78	60.81	61.48	59.45	58.78	57.43	56.08	59.45	59.45	58.78	58.78	58.78	57.43	57.43	58.1	57.43	57.43	58.78
JN815249	63.51	62.83	62.16	58.1	60.13	60.81	60.81	64.18	59.45	60.13	63.51	58.78	62.16	58.78	60.13	60.13	64.18	65.54	58.1	57.43	64.18	65.54	58.1	58.1	60.13	61.48	61.48	56.08	56.75	58.1	60.13	58.78	60.13	60.13	59.45	59.45	58.78	54.72	59.45	60.81	58.1	58.78	58.1	58.78	57.43	59.45	57.43	58.78	59.45
KJ675507	62.16	60.81	60.13	57.43	60.13	60.81	60.81	64.18	59.45	60.13	61.48	60.13	62.83	59.45	60.81	62.16	62.16	62.83	56.75	56.08	63.51	64.18	55.4	56.08	58.1	60.13	60.13	56.08	56.08	55.4	58.1	56.75	57.43	58.1	56.75	58.78	56.08	53.37	57.43	58.78	56.75	57.43	56.75	56.75	55.4	58.1	56.08	57.43	58.1
EF077279	61.48	61.48	61.48	58.1	59.45	60.13	60.13	64.18	61.48	60.13	60.13	58.78	60.81	59.45	60.81	59.45	62.16	64.86	58.1	56.75	62.16	63.51	55.4	56.75	58.1	62.16	60.81	57.43	55.4	56.08	60.13	58.1	59.45	60.13	58.78	59.45	56.08	54.72	56.75	58.78	58.78	59.45	57.43	56.75	55.4	58.1	56.75	57.43	58.1
KP890662	61.48	62.16	61.48	56.75	60.13	60.81	60.13	62.83	57.43	58.1	60.81	60.81	60.81	60.13	60.81	60.13	62.83	64.18	57.43	56.08	62.83	63.51	55.4	56.08	57.43	60.13	58.78	56.08	55.4	56.75	59.45	58.1	58.78	59.45	57.43	58.78	56.75	52.7	56.75	60.13	56.75	57.43	57.43	56.75	56.08	58.1	56.75	56.75	56.75
GQ323774	62.83	62.16	60.81	58.78	59.45	60.13	60.13	64.18	59.45	58.78	60.13	59.45	60.81	61.48	62.16	59.45	61.48	63.51	57.43	57.43	62.83	64.18	56.08	56.08	58.78	60.13	58.1	56.08	55.4	56.75	58.78	58.1	58.78	58.78	58.1	60.13	56.08	53.37	57.43	58.78	56.75	57.43	56.75	56.08	55.4	58.1	56.08	56.08	56.08
EF186077	62.16	60.81	60.13	57.43	60.81	61.48	61.48	62.83	58.1	58.78	60.13	60.13	62.83	61.48	61.48	60.13	61.48	63.51	56.08	56.75	62.83	64.18	56.08	56.08	57.43	58.78	58.78	55.4	55.4	56.75	58.1	58.1	58.78	58.1	58.1	58.78	58.1	52.7	57.43	59.45	56.08	56.75	57.43	57.43	56.75	57.43	56.75	56.75	56.75
EF582387	62.16	60.81	60.13	57.43	60.13	60.81	60.81	62.83	58.78	59.45	60.13	60.13	62.16	60.81	61.48	60.13	61.48	63.51	56.08	56.75	62.83	64.18	55.4	56.75	58.1	60.13	58.1	56.08	56.08	56.75	58.78	58.78	58.1	58.78	58.78	59.45	57.43	53.37	56.75	59.45	56.75	57.43	56.75	56.75	56.08	58.1	56.08	56.08	56.08
GQ223228	62.16	62.16	61.48	60.13	58.78	59.45	59.45	64.86	58.78	57.43	58.78	62.16	61.48	60.81	61.48	60.13	62.83	64.86	58.1	58.1	62.83	64.86	55.4	56.08	56.75	59.45	58.1	57.43	55.4	56.75	59.45	57.43	58.1	59.45	56.75	57.43	57.43	55.4	56.08	58.78	58.1	57.43	56.08	56.75	56.75	56.75	55.4	56.75	56.75
JF317015	60.81	60.81	60.81	58.78	57.43	58.78	58.1	61.48	57.43	58.1	60.13	58.78	60.13	58.1	58.1	60.13	60.13	61.48	58.1	56.75	59.45	61.48	56.08	56.08	55.4	58.1	56.08	55.4	54.05	54.72	56.75	55.4	57.43	56.75	55.4	56.08	56.08	54.05	54.72	57.43	57.43	56.08	55.4	56.08	56.08	57.43	54.72	55.4	57.43
EF582385	61.48	62.83	62.83	60.81	62.83	64.18	60.81	63.51	61.48	62.16	62.83	61.48	60.13	60.81	62.16	62.16	62.16	64.18	61.48	58.78	62.83	63.51	56.75	54.72	53.37	57.43	60.13	55.4	55.4	54.72	58.78	56.08	58.78	59.45	54.05	53.37	54.05	52.7	56.08	57.43	56.08	57.43	58.78	54.72	53.37	58.78	56.75	58.1	57.43
JN798566	61.48	62.83	62.83	60.81	62.83	64.18	60.81	63.51	61.48	62.16	62.83	61.48	60.13	60.81	62.16	62.16	62.16	64.18	61.48	58.78	62.83	63.51	56.75	54.72	53.37	57.43	60.13	55.4	55.4	54.72	58.78	56.08	58.78	59.45	54.05	53.37	54.05	52.7	56.08	57.43	56.08	57.43	58.78	54.72	53.37	58.78	56.75	58.1	57.43
KF688606	61.48	61.48	61.48	62.83	60.81	62.16	60.13	64.18	60.81	60.81	59.45	61.48	62.16	61.48	61.48	62.16	60.81	62.83	62.16	62.16	59.45	63.51	58.78	58.1	56.08	62.16	62.16	60.13	55.4	58.78	60.81	58.78	62.16	60.81	59.45	57.43	59.45	56.75	56.08	58.78	60.13	61.48	58.78	58.1	58.1	58.78	56.75	60.81	60.13
EF077280	63.51	61.48	61.48	63.51	63.51	64.86	64.86	63.51	65.54	66.21	64.18	61.48	63.51	62.16	62.83	63.51	62.83	64.86	62.83	62.16	62.83	63.51	61.48	59.45	56.75	62.83	64.86	59.45	58.1	58.1	60.13	58.78	61.48	60.13	57.43	57.43	58.78	58.1	58.78	60.13	59.45	60.13	61.48	58.78	58.1	62.16	59.45	62.83	64.18
JN815251	62.83	61.48	61.48	63.51	63.51	64.86	64.86	63.51	65.54	66.21	64.18	61.48	63.51	62.16	62.83	63.51	62.83	64.86	62.16	62.16	62.83	63.51	61.48	58.78	56.75	62.83	64.86	59.45	58.1	58.1	60.13	58.78	61.48	60.13	57.43	57.43	58.78	58.1	58.78	60.13	59.45	60.13	61.48	58.78	58.1	62.16	59.45	62.83	63.51
EU840728	61.48	62.16	61.48	59.45	62.16	62.83	64.18	62.83	63.51	63.51	62.83	61.48	62.16	61.48	62.16	62.83	62.83	64.86	60.81	58.1	62.83	62.83	60.13	57.43	56.75	61.48	62.16	56.75	56.08	57.43	60.13	58.1	60.13	60.13	57.43	58.78	57.43	54.72	58.78	58.78	56.75	58.78	58.78	56.75	56.75	60.13	57.43	59.45	59.45
JF436925	61.48	61.48	62.16	60.81	62.16	63.51	61.48	63.51	62.16	62.83	58.78	62.16	60.81	62.16	61.48	62.16	60.13	62.16	60.13	59.45	62.16	62.83	57.43	55.4	54.05	58.78	58.78	54.72	54.72	55.4	58.1	56.75	59.45	58.1	54.72	54.72	55.4	52.7	56.75	56.75	55.4	56.75	58.1	55.4	54.72	57.43	55.4	57.43	56.75
KR997885	60.13	62.16	62.16	59.45	60.81	62.16	59.45	62.16	60.13	60.81	58.78	61.48	59.45	60.81	60.13	61.48	60.81	62.16	60.81	58.1	61.48	62.16	57.43	54.72	54.05	58.1	58.78	54.72	54.05	55.4	58.78	56.08	60.13	58.78	54.72	54.72	55.4	52.7	56.75	56.08	55.4	56.08	58.1	54.72	54.72	57.43	55.4	57.43	57.43
[truncated: 200 more columns]
